# Supplementary material for: Extensive intragenomic variation in the internal transcribed spacer region of fungi
Source: iScience. 2023 Jul 10;26(8):107317. doi: 10.1016/j.isci.2023.107317 (PMC10387565; doi:10.1016/j.isci.2023.107317)
Supplement: Data S1. Raw data compiled in the current study from the ITS genome alignments and GenBank, related to STAR Methods [file mmc1.csv]

Assembly Reference	Taxa	Taxa ID	Number of Assemblies	GenBank Accession Number of ITS Region used to blast assembly	Length of the ITS Region as Annotated in GenBank	ITS Region GC Content (%)	Assembly method	Sequencing Technology Used	Short/Long Read Technology	Genome Coverage	Contigs	Scaffolds.x	ITS.Copies	Genome size (bps)	GC content of Assembly	Assembly Release Date	Pairwise..Identity	Identical.Sites...
GCA_010015735.1	Aaosphaeria arxii	1450172	1	NR_169685.1	478	52	AllPathsLG v. R47710	Illumina	Short	86.5	235	55	0	38901049	49.9	1/29/2020	NA	NA
GCA_900079185.1	Absidia glauca	4829	1	AY944881.1	572	47	NA	NA	NA	77	11900	5338	0	48746359	44.5	4/11/2016	NA	NA
GCA_002105175.1	Absidia repens	90262	1	AY944890.1	662	44	Falcon v. 0.3.0	PacBio	Long	52.92	94	94	16	47422896	38.2	4/20/2017	95.1	78.3
GCA_003144295.1	Acaromyces ingoldii	215250	1	NR_073342.1	567	42	Allpaths-LG v. R49403	illumina	Short	99.4	69	28	1	19330111	57.4	5/21/2018	NA	NA
GCA_004114255.1	Acaulopage tetraceros	1172177	1	KY937193.1	NA	NA	SPAdes v. 3.9.0	Illumina HiSeq	Short	10	535	515	1	11176780	44.4	1/25/2019	NA	NA
GCA_014904845.1	Acephala macrosclerotiorum	886606	1	NR_121349	678	50	VelvetOptimiser ; AllPathsLG v. R49403	Illumina	Short	141.3	2166	1695	0	73683338	38.2	10/20/2020	NA	NA
GCA_003707435.1	Aciculoconidium aculeatum	43968	1	NR_159622.1	NA	NA	SPADES v. 3.7	Illumina HiSeq 2500	Short	136	834	832	0	18235016	37.9	10/31/2018	NA	NA
GCA_000222935.2	Aciculosporium take	1036760	1	EF363682.1	492	59	Newbler v. 2.5.3	454 GS FLX Titanium	Short	18.5	3298	3298	1	58836405	40.1	8/3/2011	NA	NA
GCA_003545705.1	Acidomyces sp. 'richmondensis'	245562	3	FJ430711.1	461	52	Canu v. 1.6	PacBio; Illumina NextSeq	Both	150	34	34	4	29347235	49.5	9/11/2018	99.8	99.6
GCA_000769265.1	Acremonium chrysogenum	857340	1	U57672.1	485	57	Velvet v. 1.2.10	Illumina HiSeq	Short	137	547	541	1	28590524	55.17	8/15/2014	NA	NA
GCA_015849275.1	Actinomortierella ambigua	1343610	3	JX976056	NA	NA	SPAdes v. 3.13.1; AAFTF v. 0.2.3	Illumina HiSeq	Short	12	3283	2033	1	35145602	50	12/8/2020	NA	NA
GCA_016098105.1	Actinomortierella wolfii	90253	2	MH474197.1	NA	NA	SPAdes v. 3.13.1; AAFTF v. 0.2.3	Illumina HiSeq	Short	14	1610	1180	1	34232935	47	12/16/2020	NA	NA
GCA_001599635.1	Actinomucor elegans	64647	1	KR709192.1	622	42	ALLPATHS-LG v. 52488	HiSeq 2500	Short	317	494	192	0	34171183	35.9	3/1/2016	NA	NA
GCA_004216415.1	Aeminium ludgeri	2518135	1	GU214636.1	NA	NA	dipSPADES v. 3.11.1	Illumina NextSeq	Short	400	296	228	0	22585551	58.6	2/20/2019	NA	NA
GCA_000300575.1	Agaricus bisporus	936046	6	KM657921	652	43	Arachne v. 20071016_modified	Sanger	Short	8.5	254	29	4	30233745	46.5	10/1/2012	99.6	99.2
GCA_902728275.1	Agrocybe aegerita	5400	1	MF687852.1	643	39	NA	NA	NA	30	2668	122	0	44790776	49.2	1/18/2020	NA	NA
GCA_013376435.1	Agrocybe cylindracea	64608	2	KP004974	644	48	Platanus v. 1.2.1	Illumina HiSeq; PacBio	Both	161.5	4609	3790	1	56488834	50.2	6/29/2020	NA	NA
GCA_013053245.1	Agrocybe pediades	84607	2	FN386288.1	612	46	HGAP v. 3	PacBio RSII	Long	102.7	70	70	22	45149591	48	5/12/2020	99.2	93.2
GCA_001653215.1	Akanthomyces lecanii	2714763	3	AB079127	499	50	Velvet v. 1.0.1344	Illumina GAIIx	Short	87	8204	4750	1	32603708	51	5/27/2016	NA	NA
GCA_003314395.1	Albatrellus ellisii	80570	1	JX415333.1	583	49	platanus version v. 1.2.1	Complete Genomics	Short	67	41363	30562	0	122761634	44.4	7/11/2018	NA	NA
GCA_001600555.1	Albophoma yamanashiensis	1635095	1	NR_171222	496	58	ALLPATHS-LG v. 52488	HiSeq 2500	Short	325	215	66	0	31390562	56.7	3/1/2016	NA	NA
GCA_905337325.1	Alectoria fallacina	1903189	1	KU496917.1	NA	NA	NA	NA	NA	328	1588	1450	1	65236659	37.8	3/19/2021	NA	NA
GCA_009733775.1	Alectoria sarmentosa	111643	1	KX132948	495	55	SPAdes v. 3.9.0	Illumina MiSeq	Short	54	995	915	1	39958285	40.2	12/6/2019	NA	NA
GCA_001600815.1	Alloascoidea hylecoeti	54196	1	NR_159622.1	505	31	ALLPATHS-LG v. 52488	HiSeq 2500	Short	139	346	136	1	24815695	31.1	3/1/2016	NA	NA
GCA_000151295.1	Allomyces macrogynus	578462	1	HQ888723.1	595	42	Assemblez v. 20080826	ABI	NA	7.31	8973	101	9	57060573	60.5	1/21/2010	99.6	99
GCA_014751505.1	Alternaria alternata	5599	15	AY904063	481	46	SPAdes v. 1	Oxford Nanopore	Long	1000	NA	12	12	34280341	51.01	9/25/2020	99.8	99.6
GCA_004154835.1	Alternaria arborescens	156630	6	MH397141	481	46	SPAdes v. 3.9.0	Illumina MiSeq	Short	27	328	325	1	33943449	51.1	2/11/2019	NA	NA
GCA_907166805.1	Alternaria atra	119953	2	AY625072.1	479	47	NA	NA	NA	100	88	43	3	39606256	50.9	5/11/2021	85.7	79.5
GCA_004936725.1	Alternaria brassicae	29911	1	KC584185.1	481	46	Canu v. 1.6	Oxford Nanopore MiniION	Long	46	21	17	19	34141089	50.7	4/30/2019	98.2	87.5
GCA_002796735.1	Alternaria brassicicola	29001	2	KR996754.1	483	48	HGAP v. 3	PacBio	Long	120	29	29	3	31036461	50.8	11/27/2017	99.9	99.8
GCA_013036055.1	Alternaria burnsii	1187904	1	MN656137.1	481	46	ABySS v. Dec-2018	Illumina HiSeq	Short	146	82	67	1	32958128	50.9	5/11/2020	NA	NA
GCA_001950455.1	Alternaria consortialis	230004	1	KP119769.1	480	47	ALLPATHS-LG v. 52488	HiSeq 2500	Short	233	105	23	0	34240857	50.5	12/9/2016	NA	NA
GCA_004156025.2	Alternaria gaisen	167740	1	MK684064.1	481	46	SMARTdenovo v. MAY-2017	Oxford Nanopore MiniION; Illumina MiSeq	Both	78.5	27	27	5	34346950	51.1	2/11/2019	99.7	99.2
GCA_009289805.1	Alternaria gansuensis	644589	2	KM457058.1	484	51	SOAPdenovo v. Mar-2017	Illumina	Short	22	1034	1034	0	75051934	37.2	10/23/2019	NA	NA
GCA_019059555.1	Alternaria longipes	160389	1	KP124444.1	482	46	nextdenovo v. sep-2020	Oxford Nanopore	Long	642	15	15	1	39426105	50.99	6/29/2021	NA	NA
GCA_002952155.1	Alternaria solani	48100	2	MT899419.1	493	50	HGAP v. October 2015	PacBio	Long	150	10	10	12	32779142	51.32	2/14/2018	99.6	99.6
GCA_004154765.1	Alternaria tenuissima	119927	8	MH329775	480	47	SPAdes v. 3.9.0	Illumina MiSeq	Short	43	124	124	1	33508343	51	2/11/2019	NA	NA
GCA_001983365.1	Amanita bisporigera	87325	1	KR919764.1	557	44	Velvet v. 1.2.10	Illumina HiSeq	Short	39	59859	10390	1	75346262	43.2	2/2/2017	NA	NA
GCA_001691785.2	Amanita brunnescens	1457509	1	MG979849.1	620	42	AllpathsLG (simulated long range) v. 46452	Illumina HiSeq	Short	260	6045	5977	0	36025630	48.9	7/22/2016	NA	NA
GCA_001691775.3	Amanita inopinata	1457513	1	MT229864.1	638	45	AllpathsLG (simulated long range) v. 46452	Illumina HiSeq	Short	580	900	881	0	20082689	48.1	7/22/2016	NA	NA
GCA_000497225.1	Amanita jacksonii	1417757	1	JX844725.1	NA	NA	Ray v. 1.7	Illumina HiSeq; 454	Short	100	5557	4516	0	30856360	47.8	11/13/2013	NA	NA
GCA_001691765.1	Amanita muscaria	1457510	2	JF899546.1	583	45	ABySS v. 1.3.3	Illumina HiSeq	Short	250	23945	17515	1	67640596	NA	7/22/2016	NA	NA
GCA_001983385.1	Amanita phalloides	67723	1	FM203299.1	NA	NA	Velvet v. 1.2.10	Illumina HiSeq	Short	39	5633	1465	2	40385187	42.2	2/2/2017	100	100
GCA_001691755.2	Amanita polypyramis	1457511	1	MZ668080.1	NA	NA	AllpathsLG (simulated long range) v. 46452	Illumina HiSeq	Short	150	1013	999	0	19670722	47.7	7/22/2016	NA	NA
GCA_003316615.1	Amanita pseudoporphyria	67725	1	KY747456	586	40	platanus version v. 1.2.1	Complete Genomics	Short	90	19179	17345	1	52485497	NA	7/13/2018	NA	NA
GCA_015039365.1	Amanita rubescens	71933	1	JF313654	611	42	Falcon pb-assembly v. 0.0.2, falcon-kit v. 1.2.3; pypeflow v. 2.1.0	PacBio	Long	573.53	817	817	127	76593165	47.3	10/28/2020	99.5	90.9
GCA_002554575.1	Amanita thiersii	703135	1	MH975018.1	NA	NA	Allpaths-LG v. R36892	454; Illumina	Short	135.9	2164	1446	0	33689220	45.4	10/16/2017	NA	NA
GCA_001430935.1	Amauroascus mutatus	113399	1	AJ271567	519	53	SOAPdenovo v. DEC-2010	Illumina HiSeq	Short	50	12189	3075	0	30376016	48.9	11/3/2015	NA	NA
GCA_001430945.1	Amauroascus niger	89421	1	NR_159639.1	524	53	SOAPdenovo v. DEC-2010	Illumina HiSeq	Short	50	11245	3481	1	36718296	49.7	11/3/2015	NA	NA
GCA_017499575.1	Amauroderma rugosum	483017	1	HM480835	NA	NA	Canu v. 1.8; Mecat v. 1.0	Illumina HiSeq; PacBio Sequel	Both	256	31	31	17	40655687	50.9	3/22/2021	99.97	99.8
GCA_017139545.1	Ambrosiella cleistominuta	1906498	1	KX909940.1	499	41	SPAdes v. 3.14.0	IonTorrent; Illumina HiSeq	Short	38	1285	1284	1	27084340	46.8	3/2/2021	NA	NA
GCA_002778035.1	Ambrosiella xylebori	44383	1	KF669874.1	487	42	AllPaths v. 48777	Illumina HiSeq	Short	141	59	39	3	27201902	46.3	11/16/2017	98.1	97.1
GCA_003705185.1	Ambrosiozyma ambrosiae	53487	1	NR_153563.1	NA	NA	DISCOVAR v. r51885	Illumina HiSeq 2500	Short	57	198	183	1	14868748	32.5	10/31/2018	NA	NA
GCA_001599075.1	Ambrosiozyma kashinagicola	489715	1	KY101639.1	NA	NA	ALLPATHS-LG v. 52488	HiSeq 2500	Short	227	59	23	0	12320962	36.1	3/1/2016	NA	NA
GCA_003706635.1	Ambrosiozyma maleeae (nom. inval.)	904902	1	KY101641.1	NA	NA	SPADES v. 3.7	Illumina HiSeq 2500	Short	113	108	108	1	12741838	43.7	10/31/2018	NA	NA
GCA_001599995.1	Ambrosiozyma monospora	43982	1	NR_153569.1	NA	NA	ALLPATHS-LG v. 52488	HiSeq 2500	Short	116	304	118	0	24978438	37.2	3/1/2016	NA	NA
GCA_003706315.2	Ambrosiozyma oregonensis (nom. inval.)	1382206	1	KY101646.1	NA	NA	SPADES v. 3.7	Illumina HiSeq 2500	Short	241	820	819	1	15332403	31	10/31/2018	NA	NA
GCA_003707675.2	Ambrosiozyma philentoma	43984	2	NR_153572	NA	NA	SPADES v. 3.7	Illumina HiSeq 2500	Short	137	386	385	1	17688425	35	10/31/2018	NA	NA
GCA_003707895.2	Ambrosiozyma pseudovanderkliftii	489716	1	NR_153574.1	NA	NA	SPADES v. 3.7	Illumina HiSeq 2500	Short	169	303	297	1	14436013	35.6	10/31/2018	NA	NA
GCA_003705225.1	Ambrosiozyma vanderkliftii	489717	1	NR_153575	625	39	DISCOVAR v. r51885	Illumina HiSeq 2500	Short	160	4880	4756	1	15620410	34.4	10/31/2018	NA	NA
GCA_004802645.1	Amesia nigricolor	1934353	1	MG650608.1	472	54	HGAP v. 2.3	PacBio; Illumina HiSeq	Both	336	23	23	19	31024310	56.6	4/22/2019	99.6	96.2
GCA_010015725.1	Amniculicola lignicola	1392246	1	NR_159633.1	446	49	AllPathsLG v. R47710	Illumina	Short	99	1406	510	5	49576578	47.8	1/29/2020	94.6	88.6
GCA_018985225.1	Amoeboradix gromovi	2109901	1	KY652373.1	NA	NA	SPAdes v. 3.11.0	Illumina HiSeq	Short	123.9	1319	1319	0	10549678	36.29	6/21/2021	NA	NA
GCA_003019875.1	Amorphotheca resinae	857342	3	AY251067	459	56	Velvet v. 1.1	Illumina; 454	Short	42.94	309	32	1	28632918	47.6	3/27/2018	NA	NA
GCA_018398575.1	Ampelomyces quisqualis	50730	2	C494280.1	496	NA	MaSuRCA v. 3.3.3	Illumina MiSeq; Oxford Nanopore MinION	Both	300	25	24	46	40378121	45.5	5/19/2021	93.3	65.6
GCA_004123355.1	Amphirosellinia nigrospora	743113	1	GU322457.1	495	50	FALCON v. 0.2JASM; SOAPdenovo v. 2.04	PacBio Sequel; Illumina HiSeq	Both	347.67	90	18	4	48177783	43.8	1/31/2019	99.6	99.4
GCA_012932865.1	Amylostereum areolatum	103385	1	KC865592.1	517	52	Celera Assembler v. 8.3	PacBio Sequel	Long	200	309	248	25	57567124	54.4	4/29/2020	99.7	96.8
GCA_002104895.1	Anaeromyces robustus	1754192	1	NR_148182.1	640	26	Falcon v. 20150310	PacBio	Long	20	1035	1035	2	71685009	16.3	4/20/2017	97.5	97.5
GCA_000313815.1	Anncaliia algerae	NA	3	KY288065.1	NA	NA	NA	NA	NA	NA	8427	8427	1	13823425	NA	NA	NA	NA
GCA_003314315.1	Annulohypoxylon stygium	326628	2	KP401579.1	704	46	platanus version v. 1.2.1	Complete Genomics	Short	117	127	74	1	38681057	47.1	7/11/2018	NA	NA
GCA_902805465.1	Annulohypoxylon truncatum	327061	1	KX376332	443	52	NA	NA	NA	100	64	64	3	38511861	46.5	6/3/2020	99.7	99.5
GCA_010623925.1	Antarctomyces pellizariae	1955577	1	NR_164245.1	464	48	SPAdes v. 3.10.1	Illumina HiSeq	Short	82	395	395	1	24217994	49.9	2/14/2020	NA	NA
GCA_900322975.1	Anthracocystis flocculosa	84751	2	AF294690.1	607	47	Newbler v. 2.6	454	Short	28	1104	39	1	23305380	61.6	8/23/2019	NA	NA
GCA_014826065.1	Anthracocystis panici-leucophaei	249478	1	AY998102	654	44	Canu v. 1.8; Pilon v. 1.23	Illumina MiSeq; Oxford Nanopore MiniION	Both	32	23	23	4	18915934	53.99	8/18/2020	99.7	99.4
GCA_007674295.1	Antonospora locustae	278021	1	MG773221.1	NA	NA	Celera Assembler v. 8.3rc2	PacBio	Long	198	19	18	4	3171376	41.98	7/30/2019	100	100
GCA_004802725.1	Antrodiella citrinella	2447956	1	KF963610.1	NA	NA	MIRA v. 4.0	IonTorrent	Short	34.8	1277	1228	1	33017182	51.3	4/22/2019	NA	NA
GCA_015345905.1	Aotearoamyces nothofagi	2592879	1	KM677201.1	468	50	SPAdes v. 3.14.0	Illumina NovaSeq	Short	98	340	288	1	26044277	48.8	11/10/2020	NA	NA
GCA_002973495.1	Apiotrichum akiyoshidainum	279327	1	FJ746680	443	40	dnastar seqman NGEN v. 11	Illumina MiSeq	Short	269	1067	1067	8	30042643	60.6	3/6/2018	99.1	94.1
GCA_001600295.1	Apiotrichum brassicae	82513	1	NR_073251.1	441	41	ALLPATHS-LG v. 52155	HiSeq 2500	Short	209	135	16	0	23647732	56.5	3/1/2016	NA	NA
GCA_001599015.1	Apiotrichum domesticum	82514	1	EU863539	442	41	ALLPATHS-LG v. 52155	HiSeq 2500	Short	271	92	28	0	24510922	58.5	3/1/2016	NA	NA
GCA_001600315.1	Apiotrichum gamsii	1105092	1	NR_073247	437	43	ALLPATHS-LG v. 52155	HiSeq 2500	Short	253	173	29	0	24609388	61.1	3/1/2016	NA	NA
GCA_001600335.1	Apiotrichum gracile	82516	1	NR_073255	442	41	ALLPATHS-LG v. 52155	HiSeq 2500	Short	231	62	17	0	24114851	59.2	3/1/2016	NA	NA
GCA_001600735.1	Apiotrichum laibachii	82520	1	EU863532	437	41	ALLPATHS-LG v. 52488	HiSeq 2500	Short	178	182	26	0	30616633	59.6	3/1/2016	NA	NA
GCA_001598995.1	Apiotrichum montevideense	82521	1	KP132872	445	43	ALLPATHS-LG v. 52155	HiSeq 2500	Short	258	149	61	0	24872216	58.2	3/1/2016	NA	NA
GCA_013177335.1	Apiotrichum mycotoxinovorans	252803	2	NR_073335.1	441	41	WTDBG2 v. 2	Oxford Nanopore	Long	233.42	NA	7	0	30749651	57.58	5/27/2020	NA	NA
GCA_003942205.1	Apiotrichum porosum	105984	2	JX173716	440	43	CANU v. 1.7.1	PacBio	Long	56.4	32	NA	4	25479456	59.2	12/12/2018	100	100
GCA_001600595.1	Apiotrichum veenhuisii	105713	1	KP132874	441	41	ALLPATHS-LG v. 52488	HiSeq 2500	Short	196	174	35	0	31617680	59.6	3/1/2016	NA	NA
GCA_010093885.1	Aplosporella prunicola	1176127	1	EF564375.1	516	51	AllPathsLG v. R42874	illumina	Short	194	763	334	0	32818685	54.3	1/31/2020	NA	NA
GCA_000696995.1	Apophysomyces elegans	1274791	1	JN206281.1	710	37	MaSuRCA v. 1.9.2	Illumina HiSeq	Short	53.91	1528	1528	0	38467560	41.7	6/2/2014	NA	NA
GCA_014839865.1	Apophysomyces ossiformis	679940	1	FN556435	570	36	SPAdes v. 3.12.0; AAFTF v. 0.2.3	Illumina NovaSeq	Short	47	1240	1141	0	34079843	41.9	10/2/2020	NA	NA
GCA_000696975.1	Apophysomyces trapeziformis	1274790	1	NR_137034	749	35	MaSuRCA v. 1.9.2	Illumina HiSeq	Short	102.48	1400	1400	0	35840759	41.9	6/2/2014	NA	NA
GCA_002749535.1	Apophysomyces variabilis	760013	1	KC469686.1	592	37	SOAPdenovo v. 2.3	Illumina HiSeq	Short	100	854	411	0	39322312	41	11/3/2017	NA	NA
GCA_003415625.1	Aquanectria penicillioides	1634478	1	KM231743.1	470	53	CANU v. 1.6	PacBio	Long	341.72	17	13	10	53763490	47.9	8/22/2018	99.5	97.9
GCA_003988855.1	Arachnopeziza araneosa	2259763	1	MH578553.1	NA	NA	A5 Miseq v. 2016	Illumina HiSeq	Short	135.54	1560	1498	1	40453245	45.6	12/31/2018	NA	NA
GCA_013427175.2	Armillaria borealis	47425	1	JN657470.1	781	44	SPAdes v. 3.13.0	Illumina MiSeq	Short	600.92	46531	44365	0	66709547	29.3	7/21/2020	NA	NA
GCA_900157415.1	Armillaria cepistipes	47426	1	KT822303	780	44	NA	NA	NA	75	182	182	8	75519607	47.6	9/19/2017	99.8	99.2
GCA_001679825.1	Armillaria fuscipes	108572	1	AY882979	564	41	Velvet v. 2.2.5; MIRA v. 2013; CLC Genomics Workbench v. 5.5.1; SSpace v. 2.0	PacBio; Illumina HiSeq	Both	37	27168	24403	0	52984320	NA	7/5/2016	NA	NA
GCA_012064365.1	Armillaria gallica	47427	2	AY190248.1	781	44	MECAT2 v. 20190314; Purge Haplotigs v. 1.1.0	PacBio Sequel; Illumina HiSeq	Both	80	63	63	4	87305441	47.4	4/6/2020	100	100
GCA_900157425.1	Armillaria ostoyae	47428	1	MH550355	782	44	NA	NA	NA	60	106	106	3	60106801	48.3	9/19/2017	100	100
GCA_002307675.1	Armillaria solidipes	1076256	1	MZ007502.1	NA	NA	AllPathsLG v. R49403	Illumina	Short	67.6	848	229	0	58009494	48.4	9/18/2017	NA	NA
GCA_002989075.1	Arthonia radiata	39680	1	AF138813.1	NA	NA	Allpaths-LG v. 2016	Illumina	Short	210	46	17	0	33501807	48.4	3/9/2018	NA	NA
GCA_006508115.1	Arthrinium malaysianum	1337666	1	KF144897	521	50	SPAdes v. 3.11.1	Oxford Nanopore MiniION; Illumina MiSeq	Both	250	266	43	0	46110019	52.5	6/28/2019	NA	NA
GCA_006503535.1	Arthrinium phaeospermum	112178	1	KT699131.1	541	47	Celera Assembler v. 1.0	PacBio Sequel	Long	120	19	19	1	48449939	53.1	6/28/2019	NA	NA
GCA_019000065.1	Arthrinium saccharicola	335842	1	KF144923	521	45	HGAP v. 4.0	PacBio Sequel	Long	118	37	37	17	55074194	50.1	6/23/2021	99.9	98.9
GCA_012184315.1	Arthrobotrys entomopaga	321852	1	MH179738.1	NA	NA	SOAPdenovo v. FEB-2011	Illumina	Short	64	696	281	1	38379124	44.9	4/8/2020	NA	NA
GCA_009651115.1	Arthrobotrys flagrans	97331	3	KP257593.1	585	48	NA	PacBio	Long	70	61	61	23	36317994	45.2	11/12/2019	99	94.2
GCA_003614865.1	Arthrocladium fulminans	1758292	1	NR_154705.1	NA	NA	SPAdes v. 3.10.0	Illumina HiSeq	Short	54	34	27	1	27195275	51.8	10/5/2018	NA	NA
GCA_011692745.1	Arthroderma uncinatum	74035	1	KP335202.1	570	57	MaSuRCA v. 3.2.8	Illumina HiSeq; PacBio Sequel	Both	250	5	5	3	23563256	48.7	3/24/2020	100	100
GCA_018855395.1	Arthromyces matolae	530044	2	MN945962.1	637	46	SPAdes v. 3.5.0	Illumina HiSeq	Short	20	28240	26871	0	50532040	46.4	6/11/2021	NA	NA
GCA_003415645.1	Articulospora tetracladia	253309	1	KX858607.1	464	47	CANU v. 1.6	PacBio	Long	428.53	24	20	5	41846809	48.4	8/22/2018	99.7	99.4
GCA_003788565.2	Ascobolus immersus	1160509	1	AJ271628.2	498	42	AllPathsLG release v. R39750	Illumina; Pacbio	Both	86.3	1225	706	1	59529874	49.3	11/16/2018	NA	NA
GCA_004335285.1	Ascochyta fabae	372025	1	GU237917.1	453	47	SPAdes v. 3.11.1	Illumina NextSeq	Short	56	18293	18293	12	44368764	29.9	3/8/2019	94.3	83.9
GCA_004151145.1	Ascochyta koolunga	2654375	3	EU338427.1	453	49	SPAdes v. 3.11.1	Illumina NextSeq	Short	40	23213	23213	9	43833667	28.9	2/8/2019	93.3	81.5
GCA_004011705.1	Ascochyta lentis	205686	8	KT389474	453	47	Canu v. 1.6; Pilon v. 1.22	PacBio RSII	Long	162	28	28	8	41975033	48.4	1/11/2019	100	100
GCA_011037155.1	Ascochyta rabiei	5454	3	KT389479.1	451	48	canu v. 2016-11-26	PacBio	Long	50	34	34	11	40917385	49.16	2/27/2020	99.8	98.7
GCA_004335155.1	Ascochyta viciae	1677696	1	KT389484	452	47	SPAdes v. 3.11.1	Illumina NextSeq	Short	47	10410	10410	28	49960105	33.2	3/8/2019	94.3	77
GCA_004335205.1	Ascochyta viciae-villosae	487627	1	MN973584.1	NA	NA	SPAdes v. 3.11.1	Illumina NextSeq	Short	42	6108	6108	39	46009594	29.9	3/8/2019	92.7	68.9
GCA_000328965.1	Ascocoryne sarcoides	1016881	1	GQ500107.1	422	55	Newbler v. 2.6	454	Short	250	219	13	1	34247354	46.4	12/31/2012	NA	NA
GCA_004786065.1	Ascodesmis nigricans	341454	1	MH860842.1	NA	NA	AllPathsLG v. R49403	Illumina	Short	96.9	522	176	0	27385218	51.6	4/12/2019	NA	NA
GCA_001600695.1	Ascoidea asiatica	1301101	1	MH859544.1	NA	NA	ALLPATHS-LG v. 52488	HiSeq 2500	Short	184	264	71	0	20313720	24.8	3/1/2016	NA	NA
GCA_001661345.1	Ascoidea rubescens	1344418	1	MH859544.1	NA	NA	Allpaths-LG v. R38445	Illumina	Short	140	326	63	0	17503998	32.9	6/10/2016	NA	NA
GCA_001636715.1	Ascosphaera apis	392613	2	FJ172292.2	528	54	SOAPdenovo v. 1.05; Velvet v. 1.2.10	Illumina HiSeq; 454	Short	100.88	2863	82	1	20313079	47	5/2/2016	NA	NA
GCA_016748025.1	Aspergillus aculeatinus	487661	2	JQ247676.1	484	61	SPAdes v. 3.13.1	Illumina	Short	115	485	408	1	36473088	50.5	1/25/2021	NA	NA
GCA_001890905.1	Aspergillus aculeatus	690307	1	JX501397.1	498	61	Newbler v. 2.3	454; Sanger dideoxy sequencing	Short	32.17	852	660	2	35424414	50.8	12/7/2016	99.6	99.6
GCA_001931935.1	Aspergillus aff. floccosus IMV 01167	2562445	1	KX443235.1	523	59	MaSuRCA v. 3.1	Illumina HiSeq	Short	100	404	331	0	31588614	52.2	1/4/2017	NA	NA
GCA_009176365.1	Aspergillus alliaceus	209559	2	KP131548.1	506	58	AllPathsLG v. R49403	Illumina	Short	81.1	418	331	0	40168528	47.1	10/18/2019	NA	NA
GCA_009812435.1	Aspergillus amoenus	1220191	1	KJ775456.1	476	58	SPAdes v. 3.10.1	Illumina HiSeq	Short	50	710	653	1	35476417	50	12/31/2019	NA	NA
GCA_002749805.1	Aspergillus arachidicola	656916	2	KY937923.1	507	57	SPAdes v. 3.9.0	IonTorrent	Short	20	754	754	0	38896857	47.9	11/3/2017	NA	NA
GCA_009193465.1	Aspergillus avenaceus	36643	1	EF661561.1	503	59	AllPathsLG v. R49403	Illumina	Short	73	1705	1528	0	33765472	45.6	10/18/2019	NA	NA
GCA_003850985.1	Aspergillus awamori	105351	2	KF752606.1	512	58	SMRT Analysis v. 2.3.0	PacBio RSII	Long	NA	33	33	40	38597812	49.3	10/13/2018	99	89.1
GCA_009193595.1	Aspergillus bertholletiae	1226010	1	KY937924.1	510	58	AllPathsLG v. R49403	Illumina	Short	91.8	588	443	0	37014000	48.3	10/18/2019	NA	NA
GCA_001792695.1	Aspergillus bombycis	109264	1	AF104444.1	509	57	Newbler v. 2.9	IonTorrent	Short	53	450	450	1	37474605	48.8	10/19/2016	NA	NA
GCA_001889945.1	Aspergillus brasiliensis	767769	1	MK951939.1	512	58	AllPathsLG v. R40295	Illumina	Short	156.8	288	103	0	35804080	50.4	12/6/2016	NA	NA
GCA_003184695.1	Aspergillus brunneoviolaceus	1450534	1	KJ775463.1	484	62	AllPathsLG v. R47710	Illumina	Short	106.5	259	153	0	37477200	49.3	6/4/2018	NA	NA
GCA_013421405.2	Aspergillus burnettii	2508778	1	MK429758.1	NA	NA	SPAdes v. v3.13.0	Illumina NextSeq	Short	161	1257	1211	1	41001620	47	7/17/2020	NA	NA
GCA_009193585.1	Aspergillus caelatus	61420	1	AF272577.1	509	57	AllPathsLG v. R49403	Illumina	Short	75.6	814	729	0	40016351	47.6	10/18/2019	NA	NA
GCA_001511075.1	Aspergillus calidoustus	454130	1	FN907955.1	483	59	NA	NA	NA	300	220	78	1	41102685	51.1	1/4/2016	NA	NA
GCA_002847485.1	Aspergillus campestris	1392248	1	NR_135396.1	NA	NA	HBAR v. Jan-2014	PacBio	Long	26	62	62	13	28257496	51.2	12/27/2017	99.1	96.4
GCA_002847045.1	Aspergillus candidus	41067	1	FR727137.1	505	60	AllPathsLG v. R49403	Illumina	Short	84	316	268	0	27317772	51.9	12/21/2017	NA	NA
GCA_001990825.1	Aspergillus carbonarius	602072	1	GQ888678.1	508	58	Newbler v. 2.0.00.20	454; Sanger dideoxy sequencing	Short	17.78	1229	829	1	36149134	51.6	1/6/2017	NA	NA
GCA_004769165.1	Aspergillus cejpii	1884262	1	LC317570.1	505	63	SOAPdenovo v. 2.04	Illumina HiSeq	Short	98.87	13	13	19	23887422	49.7	4/10/2019	99.8	98
GCA_016861735.1	Aspergillus chevalieri	182096	2	KX696381.1	457	54	Canu v. 2.0; Flye v. 2.8-b1674	MinION; Illumina NovaSeq 6000	Both	357.6	NA	8	9	29697343	49.23	1/30/2021	100	100
GCA_000002715.1	Aspergillus clavatus	344612	1	EF669998.1	509	57	NA	NA	NA	NA	231	143	3	27859441	49.2	9/9/2005	99.9	99.8
GCA_009193565.1	Aspergillus coremiiformis	138285	1	EF661545.1	556	61	AllPathsLG v. R49403	Illumina	Short	59.1	2864	2728	0	30132285	43	10/18/2019	NA	NA
GCA_003184835.1	Aspergillus costaricensis	1448317	1	NR_103604.1	509	58	AllPathsLG v. R47710	Illumina	Short	95.4	174	86	0	36947918	47.6	6/4/2018	NA	NA
GCA_001693355.1	Aspergillus cristatus	573508	2	KM388846.1	463	56	PBcR v. 8.3; Newbler v. 2.8	PacBio RS II; Illumina MiSeq	Both	100	12	12	9	27779015	49.84	7/25/2016	99.9	99.4
GCA_016097275.1	Aspergillus elegans	93033	1	AF459736.1	512	57	HGAP v. 4	PacBio RSII; Illumina	Both	1	8	8	1	36777498	49.2	12/16/2020	NA	NA
GCA_003184645.1	Aspergillus ellipticus	1448320	1	AY656631.1	512	58	AllPathsLG v. R47710	Illumina	Short	100.7	924	518	0	42866077	47.5	6/4/2018	NA	NA
GCA_003184535.1	Aspergillus eucalypticola	1448314	1	KC796400.1	NA	NA	HGAP v. Jun-2014	PacBio	Long	15.7	131	131	16	34792412	49.1	6/4/2018	99.4	98
GCA_016413765.1	Aspergillus felis	NA	3	NR_138341.1	507	57	MECAT2 v. 2	PacBio Sequel	Long	380	NA	8	2	33030366	NA	NA	100	100
GCA_003184825.1	Aspergillus fijiensis	1448319	1	FJ491680.1	NA	NA	AllPathsLG v. R47710	Illumina	Short	93.2	218	149	0	36513906	50.1	6/4/2018	NA	NA
GCA_014250575.1	Aspergillus fischeri	36630	5	AB185254.1	504	59	SPAdes v. 3.11.1	Illumina HiSeq	Short	21.1	599	590	1	31543759	49.4	8/19/2020	NA	NA
GCA_014117465.1	Aspergillus flavus	NA	109	KP329664	506	57	MECAT v. SEPT-2019	PacBio RSII; Bionano Saphyr	Both	70	16	8	1	36995582	NA	NA	NA	NA
GCA_012184565.1	Aspergillus floridensis	1072270	1	MH613095.1	NA	NA	SOAPdenovo v. 2.04	Illumina HiSeq	Short	169	2189	1686	1	35394120	49.9	4/8/2020	NA	NA
GCA_012656285.1	Aspergillus fumigatiaffinis	340414	4	AB299410.1	514	59	SPAdes v. 3.12.0	Illumina NextSeq500	Short	101	1062	1055	2	33470809	49.6	4/22/2020	100	100
GCA_000150145.1	Aspergillus fumigatus	451804	25	GQ499183.1	509	60	NA	NA	NA	NA	19	8	1	29205420	49.5	6/26/2007	NA	NA
GCA_001890805.1	Aspergillus glaucus	1160497	1	EF652053.1	463	55	Allpaths-LG v. R36892	Illumina	Short	175.9	433	82	0	27993362	49.4	12/7/2016	NA	NA
GCA_001696595.2	Aspergillus hancockii	1873369	1	NR_154725.1	505	58	SPAdes v. 3.13.0	Illumina HiSeq	Short	123.61	1300	1226	1	39691269	47.7	7/29/2016	NA	NA
GCA_003184545.1	Aspergillus heteromorphus	1448321	1	AJ280013.1	506	59	HGAP v. Jun-2014	PacBio	Long	23.52	205	205	51	35607567	48.1	6/4/2018	99.1	94.5
GCA_014281905.1	Aspergillus hiratsukae	1194566	2	KJ775493.1	513	59	SPAdes v. 3.14.0	Illumina NextSeq	Short	63	2136	2130	1	30071213	50.3	8/24/2020	NA	NA
GCA_003184865.1	Aspergillus homomorphus	1450537	1	NR_077189.1	486	58	AllPathsLG v. R47710	Illumina	Short	96.6	247	152	0	34054866	50	6/4/2018	NA	NA
GCA_003184845.1	Aspergillus ibericus	1448316	1	AY656627.1	510	57	AllPathsLG v. R47710	Illumina	Short	100.9	201	116	1	33437983	50.5	6/4/2018	NA	NA
GCA_003719405.1	Aspergillus incahuasiensis	2484740	1	AY656627.1	510	57	CLC NGS Cell v. MAY-2018	Illumina MiSeq	Short	50	1954	1939	0	31006665	52.2	11/9/2018	NA	NA
GCA_003184685.1	Aspergillus indologenus	1450541	1	NR_172030.1	484	60	AllPathsLG v. R47710	Illumina	Short	85.3	614	334	0	38592838	48.3	6/4/2018	NA	NA
GCA_003184785.1	Aspergillus japonicus	1448312	2	LC573593.1	487	59	AllPathsLG v. R47710	Illumina	Short	100.9	319	163	0	36099954	50.8	6/4/2018	NA	NA
GCA_013306195.1	Aspergillus latus	41734	7	NR_154682.1	480	59	dipSPAdes v. 1.0	Illumina	Short	140	2821	2405	1	63570296	49.8	6/9/2020	NA	NA
GCA_001445615.2	Aspergillus lentulus	293939	12	FR839681.1	505	59	SMRT Analysis v. 2.3.0	PacBio RSII	Long	NA	12	12	36	30774200	49.5	11/13/2015	98.4	76.3
GCA_009176345.1	Aspergillus leporis	41062	1	EF661569.1	506	57	AllPathsLG v. R49403	Illumina	Short	60	708	615	0	39425861	47.6	10/18/2019	NA	NA
GCA_016861625.1	Aspergillus luchuensis	1069201	13	LC573596.1	511	59	Canu v. 2.0; Flye v. 2.8-b1674	MinION; Illumina NovaSeq 6000	Both	498	NA	9	5	37287723	48.88	1/30/2021	100	100
GCA_016097325.1	Aspergillus melleus	138277	1	FM986321.1	497	57	HGAP v. 4	PacBio RSII; Illumina	Both	1	11	11	0	38850827	48.9	12/16/2020	NA	NA
GCA_009176455.1	Aspergillus minisclerotigenes	656917	1	KY937929.1	506	57	AllPathsLG v. R49403	Illumina	Short	65.8	328	296	0	37064162	48.3	10/18/2019	NA	NA
GCA_003369625.1	Aspergillus mulundensis	1810919	1	NR_159553.1	NA	NA	AllPaths v. 44837	Illumina HiSeq	Short	100	717	160	0	45341896	43.4	8/10/2018	NA	NA
GCA_015844325.1	Aspergillus nanangensis	2582783	1	NR_172046.1	NA	NA	SPAdes v. 3.13.0	Illumina NextSeq	Short	132	587	438	1	36245875	49	12/8/2020	NA	NA
GCA_003116565.1	Aspergillus neoellipticus	91482	1	NR_138337.1	507	59	ABySS v. 1.9.0	Illumina HiSeq	Short	96	436	160	0	27554191	49.9	5/11/2018	NA	NA
GCA_003184625.1	Aspergillus neoniger	1448310	1	MK450638.1	509	57	Allpaths-LG v. May-2014	Illumina	Short	151.4	243	169	0	35416444	48.8	6/4/2018	NA	NA
GCA_011075025.1	Aspergillus nidulans	162425	4	KP131595.1	476	60	Pipeline based on multiple assembly programs v. Sep 2019	Illumina + Nanopore	Both	348	41	41	3	30932383	50.1	3/9/2020	100	100
GCA_000002855.2	Aspergillus niger	NA	21	AY939784.1	522	59	NA	NA	NA	NA	470	20	4	34006671	NA	NA	100	100
GCA_000531055.1	Aspergillus nomiae	41061	2	FJ590570.1	505	58	NA	NA	NA	65	4209	4209	1	35280502	49.1	2/2/2014	NA	NA
GCA_002847465.1	Aspergillus novofumigatus	1392255	1	AB299411.1	513	59	HBAR v. Jan-2014	PacBio	Long	29.67	62	62	14	32440129	49.1	12/27/2017	98.9	96.5
GCA_009176405.1	Aspergillus novoparasiticus	986946	1	NR_159637.1	NA	NA	AllPathsLG v. R49403	Illumina	Short	69.5	934	870	1	40857493	48	10/18/2019	NA	NA
GCA_002846915.2	Aspergillus ochraceoroseus	1392256	2	AJ874115.1	463	57	HBAR v. 09-JAN-2014	PacBio	Long	26.4	34	34	14	27718211	44.2	12/21/2017	99.5	97.5
GCA_005784425.1	Aspergillus ochraceus	40380	2	EU805804.2	499	55	HGAP v. 4	PacBio Sequel	Long	246.63	164	164	40	37094261	48.7	5/23/2019	99.7	94.7
GCA_014250555.1	Aspergillus oerlinghausenensis	1774284	1	KT359602.1	506	57	SPAdes v. 3.11.1	Illumina HiSeq	Short	21.6	1472	1460	1	32321563	46.7	8/19/2020	NA	NA
GCA_003719415.1	Aspergillus olivimuriae	2184023	1	NR_165521.1	NA	NA	CLC NGS Cell v. MAY-2018	Illumina MiSeq	Short	50	2627	2603	1	30085639	53.1	11/9/2018	NA	NA
GCA_004353305.1	Aspergillus oryzae	5062	98	MH329782	507	58	SOAPdenovo v. 2.04	PacBio; Illumina HiSeq	Both	619.12	571	14	5	39455382	45.9	3/15/2019	100	100
GCA_013146005.1	Aspergillus parasiticus	5067	10	EF661568	511	57	CLC Genomics Workbench De Novo Assembly v. 11.0.1	Illumina HiSeq	Short	118	296	192	1	39346150	47.38	5/22/2020	NA	NA
GCA_002215965.1	Aspergillus persii	306094	1	KP329683.1	521	58	SOAPdenovo v. 2.04	Illumina HiSeq; PacBio	Both	616.57	429	12	5	38414373	48.3	7/7/2017	99.8	99.6
GCA_003344505.1	Aspergillus phoenicis	1353007	1	DQ196203.1	511	59	AllPathsLG v. R47710	Illumina	Short	116.4	112	55	0	35753538	49.5	7/27/2018	NA	NA
GCA_003184755.1	Aspergillus piperis	1448313	1	MK450641.1	509	57	AllPathsLG v. R47710	Illumina	Short	102.9	122	47	0	35280331	49	6/4/2018	NA	NA
GCA_009193665.1	Aspergillus pseudocaelatus	1825620	1	KY937935.1	511	57	AllPathsLG v. R49403	Illumina	Short	88.3	608	466	0	39651556	47.6	10/18/2019	NA	NA
GCA_009193645.1	Aspergillus pseudonomiae	1506151	2	KJ775530.1	507	59	AllPathsLG v. R49403	Illumina	Short	82.9	515	374	0	37780514	48.4	10/18/2019	NA	NA
GCA_009193445.1	Aspergillus pseudotamarii	132259	1	KY937938.1	511	57	AllPathsLG v. R49403	Illumina	Short	82.6	365	249	0	38243929	48	10/18/2019	NA	NA
GCA_002927005.1	Aspergillus pseudoterreus	1565506	1	KF993396.1	520	59	CLC NGS Cell v. 2016	Illumina MiSeq	Short	109	372	270	0	29514308	52.3	2/14/2018	NA	NA
GCA_018340605.1	Aspergillus pseudoviridinutans	1517512	1	MT102878.1	559	59	ALLPATHS-LG v. R52488	Illumina HiSeq X; Illumina HiSeq 2500	Both	179	84	24	1	33330675	49.38	3/12/2021	NA	NA
GCA_016861865.1	Aspergillus puulaauensis	1220207	1	KJ775532.1	476	59	Canu v. 2.0; Flye v. 2.8-b1674	MinION; Illumina NovaSeq 6000	Both	333.1	8	8	4	34318862	49.75	1/30/2021	100	100
GCA_013305525.1	Aspergillus quadrilineatus	41735	1	EF652493.1	477	59	SPAdes v. 3.12.0	Illumina Hiseq	Short	150	393	368	1	32173992	50.1	6/9/2020	NA	NA
GCA_000986645.1	Aspergillus rambellii	308745	1	AJ874116.1	470	57	Newbler v. 2.9	IonTorrent	Short	89	4177	4177	1	26435630	45.8	4/30/2015	NA	NA
GCA_000600275.1	Aspergillus ruber	1388766	1	KJ775537.1	463	53	Allpaths-LG v. R39750	Illumina	Short	39.7	371	110	0	26209327	48.8	3/27/2014	NA	NA
GCA_003184585.1	Aspergillus saccharolyticus	1450539	1	HM853552.1	494	58	Allpaths-LG v May-2014	Illumina	Short	116.4	229	120	0	31096189	50.3	6/4/2018	NA	NA
GCA_003589665.1	Aspergillus sclerotialis	2070753	1	NR_154681.1	601	60	Newbler v. 2.9	IonTorrent	Short	411	7484	7484	1	27975818	46.9	9/21/2018	NA	NA
GCA_003184635.1	Aspergillus sclerotiicarbonarius	1448318	1	NR_166016.1	508	57	AllPathsLG v. R47710	Illumina	Short	91.6	277	166	0	37621264	48.6	6/4/2018	NA	NA
GCA_003184525.1	Aspergillus sclerotioniger	1450535	1	NR_077192.1	508	58	HGAP v. Jun-2014	Pacbio	Long	19.59	138	138	3	36720365	49.3	6/4/2018	99.5	99.2
GCA_000530345.1	Aspergillus sclerotiorum	138282	1	KP329685.1	520	58	NA	NA	NA	43	5152	5152	1	32841510	51.2	2/2/2014	NA	NA
GCA_009193525.1	Aspergillus sergii	1034303	1	KY937936.1	503	58	AllPathsLG v. R49403	illumina	Short	67.1	314	262	0	38325693	48.2	10/18/2019	NA	NA
GCA_009687765.1	Aspergillus sojae	41058	5	D84357.1	507	58	Platanus v. 1.2.4	Illumina Hiseq2500	Short	114	275	37	1	40043831	47.5	11/13/2019	NA	NA
GCA_003574815.1	Aspergillus spinulosporus	1810908	2	EF652445.1	480	59	SPAdes v. 3.6.2	Illumina HiSeq	Short	150	5698	5527	2	33169175	49.4	9/18/2018	99.8	99.8
GCA_002849105.1	Aspergillus steynii	1392250	1	KJ775565.1	513	58	HBAR v. Jan-2014	PacBio	Long	29.13	37	37	0	37847960	49.1	12/30/2017	NA	NA
GCA_009193685.1	Aspergillus sydowii	75750	3	AM883163.1	480	58	SOAPdenovo v. 2.21	Illumina	Short	88.65	485	474	2	35409723	50.5	10/18/2019	98.7	98.7
GCA_002850765.1	Aspergillus taichungensis	482145	1	KJ775573.1	502	60	AllPathsLG v. R49403	Illumina	Short	88.4	352	310	0	27121736	51.4	1/3/2018	NA	NA
GCA_008973515.1	Aspergillus tamarii	41984	3	KP329668.1	509	57	SPAdes v. 3.10	Illumina HiSeq	Short	50	722	592	1	37754541	47.6	10/11/2019	NA	NA
GCA_003426965.1	Aspergillus tanneri	1220188	3	JN853798.1	562	61	Minimap/Miniasm v. 0.2	Oxford Nanopore MinION	Long	30	14	14	1	38719388	47.3	8/24/2018	NA	NA
GCA_016808415.1	Aspergillus terreus	33178	11	LC317459.1	519	59	Flye v. 2.7	Illumina MiSeq; Oxford Nanopore MinION	Both	100	10	9	6	30360760	52.2	2/5/2021	99.9	99.6
GCA_002237265.2	Aspergillus thermomutatus	41047	1	EF669966.1	509	58	SPAdes v. 3.11.1	Illumina MiSeq	Short	5	647	647	2	30945974	50.1	7/31/2017	100	100
GCA_009193505.1	Aspergillus transmontanensis	1034304	1	MK450657.1	505	58	AllPathsLG v. R49403	Illumina	Short	77.5	367	293	0	39338775	48	10/18/2019	NA	NA
GCA_009812425.1	Aspergillus tritici	478866	1	KP987088.1	505	59	SPAdes v. 3.10.1	Illumina HiSeq	Short	50	599	572	2	28931122	50.8	12/31/2019	89.6	89.6
GCA_013340325.1	Aspergillus tubingensis	5068	10	MK450660.1	507	57	MaSuRCA v. 3.3.3	HiSeq X; Nanopore MinION	Both	163	16	15	3	35047229	49.3	6/9/2020	99.9	99.8
GCA_002234965.2	Aspergillus turcosus	1245748	2	NR_151782.1	590	58	SPAdes v. 3.11.1	Illumina MiSeq	Short	5	939	939	1	32352653	47.6	7/28/2017	NA	NA
GCA_001078395.2	Aspergillus udagawae	91492	6	HQ263364.1	510	59	ALLPATHS-LG v. R52488	Illumina HiSeq 2500	Short	90	136	17	1	32252303	49.68	6/24/2015	NA	NA
GCA_018408605.1	Aspergillus unguis	40381	4	KJ775585.1	478	58	SPAdes v. 3.11.1	Illumina NovaSeq	Short	108.62	27	19	1	25892532	50.3	5/19/2021	NA	NA
GCA_000812125.1	Aspergillus ustus	40382	1	KJ775587.1	487	59	CLC Workbench v. 6	Illumina HiSeq	Short	100	1502	770	0	38351268	51	12/31/2014	NA	NA
GCA_003184745.1	Aspergillus uvarum	1448315	1	NR_135330.1	485	61	Allpaths-LG v. May-2014	Illumina	Short	106.4	252	172	0	35850703	50.8	6/4/2018	NA	NA
GCA_003184925.1	Aspergillus vadensis	1448311	1	MH862923.1	483	60	Allpaths-LG v. May-2014	Illumina	Short	100.8	107	60	0	35663374	49.2	6/4/2018	NA	NA
GCA_001890125.1	Aspergillus versicolor	1036611	1	KJ775589.1	476	59	AllPathsLG v. R38445	Illumina	Short	178.1	129	51	0	33126810	50.1	12/6/2016	NA	NA
GCA_003184705.1	Aspergillus violaceofuscus	1450538	1	FR733805.1	487	61	AllPathsLG v. R47710	Illumina	Short	110.1	338	209	0	36012865	51	6/4/2018	NA	NA
GCA_004368095.1	Aspergillus viridinutans	75553	2	EF669978.1	507	58	Velvet v. NOV-2018	Illumina HiSeq	Short	30	1069	285	1	29815307	49	3/25/2019	NA	NA
GCA_009761105.1	Aspergillus welwitschiae	1341132	4	MK450669.1	509	58	SPAdes v. 3.11.1	Illumina HiSeq	Short	167.98	246	239	1	38180955	48.3	12/17/2019	NA	NA
GCA_001890725.1	Aspergillus wentii	1073089	1	AY373884.1	501	58	AllPathsLG v. R41641	Illumina	Short	95	118	27	0	31350635	48	12/7/2016	NA	NA
GCA_001307345.1	Aspergillus westerdijkiae	357447	2	KP329833.1	498	56	SOAPdenovo v. 2	Illumina MiSeq	Short	142	3022	239	0	36072589	50.2	10/6/2015	NA	NA
GCA_018850815.1	Asterophora lycoperdoides	117017	1	MZ919192.1	NA	NA	SPAdes v. 3.5.0	Illumina HiSeq	Short	20	4657	4630	0	34158107	51.5	6/11/2021	NA	NA
GCA_018282005.1	Asterophora parasitica	117018	1	MG890393.1	707	45	SPAdes v. 3.5.0	Illumina HiSeq	Short	20	9352	8991	0	34053942	50.8	5/5/2021	NA	NA
GCA_016618355.2	Astraeus odoratus	265491	1	AJ629411.1	750	53	ABySS v. 2.2.4	Illumina NovaSeq	Short	107	10078	10076	0	45099382	41.4	1/12/2021	NA	NA
GCA_018343895.1	Athelia rolfsii	39291	4	MH571744	599	38	FALCON v. August-2018	PacBio Sequel	Long	142	23	23	11	70610382	46.3	5/12/2021	97.8	96
GCA_000729835.1	Atkinsonella hypoxylon	47741	1	U57405.1	531	56	Newbler v. 2.8	454	Short	31.6	688	688	1	35593152	44.3	7/15/2014	NA	NA
GCA_001008035.1	Atkinsonella texensis	51582	2	U57405.1	NA	NA	Newbler v. 2.9	Illumina MiSeq	Short	63.7	3966	2630	0	29374555	50.3	5/15/2015	NA	NA
GCA_010015705.1	Aulographum hederae	1176131	1	KM457058.1	NA	NA	AllPathsLG v. R41043	Illumina	Short	116	173	613	4	31983478	52.3	1/29/2020	99.7	99.5
GCA_017949455.1	Aureobasidium melanogenum	46634	58	KY294711.1	493	50	SOAPdenovo v. v.2.04.4; SMRT Link v. 5.0.1	Illumina HiSeq; PacBio	Both	100	12	12	2	25815102	49.99	4/14/2021	100	100
GCA_000721765.1	Aureobasidium namibiae	1043004	1	KT693730.1	494	48	Allpaths-LG v. R42328	Illumina	Short	138.7	55	47	0	25428601	51.1	7/2/2014	NA	NA
GCA_903819495.1	Aureobasidium pullulans	5580	73	KT699115.1	493	49	NA	NA	NA	50	14	14	12	30121904	50.2	10/10/2020	99.7	99.2
GCA_000721755.1	Aureobasidium subglaciale	1043005	1	KT693736.1	494	48	AllPaths-LG v. r41043	Illumina	Short	814	85	75	0	25796716	50.8	7/2/2014	NA	NA
GCA_002092955.1	Auricularia auricula-judae	29892	1	FJ617291.1	586	44	SSPACE v. 2	Illumina	Short	101	1071	534	0	43569032	56.6	4/17/2017	NA	NA
GCA_008368385.1	Auricularia cornea	1238391	1	FJ617291.1	NA	NA	smartdenovo v. 1.0	PacBio Sequel	Long	304	51	51	0	78504140	59.5	9/10/2019	NA	NA
GCA_002287115.1	Auricularia heimuer	1579977	1	KJ698422.1	510	51	Celera Assembler v. 8.3rc2	PacBio	Long	56	114	103	3	49761846	56.9	9/6/2017	100	100
GCA_003316125.1	Auricularia polytricha	29893	1	FJ617292.1	608	50	platanus version v. 1.2.1	Complete Genomics	Short	147	10411	4689	0	38688730	46.7	7/13/2018	NA	NA
GCA_000265015.1	Auricularia subglabra	717982	1	JX524199	518	49	Newbler v. 2.3 (pre-release, 6/30/2009)	Sanger (Fosmids); Roche (454); Illumina	Short	46.57	4688	1531	0	74920202	57.9	6/4/2012	NA	NA
GCA_007026445.1	Auriculariopsis ampla	97359	1	DQ097353.1	543	46	Falcon v. 0.4.2	PacBio	Long	54.38	351	351	1	49873921	57.1	7/16/2019	NA	NA
GCA_902702905.1	Austropuccinia psidii	181123	4	KF220293.1	586	31	NA	NA	NA	70	3187	66	10	1018398822	33.8	11/28/2019	97.1	87.2
GCA_001661335.1	Babjeviella inositovora	984486	2	AB054113	564	41	Allpaths-LG v. R40295	Illumina	Short	80.2	211	49	1	15221050	48.1	6/10/2016	NA	NA
GCA_001179705.1	Baeospora myosura	NA	1	AM269765.1	NA	NA	NA	NA	NA	50	190914	182489	0	61019048	NA	NA	NA	NA
GCA_000709145.1	Balansia obtecta	1405085	1	U57402.1	526	57	Newbler v. 2.8	454	Short	21.6	1552	1552	1	30153538	48.6	6/16/2014	NA	NA
GCA_003123585.1	Barnettozyma californica	36038	3	FJ914928	493	40	SPAdes v. 3.11.1	Illumina	Short	76	175	164	1	11666255	41.5	5/14/2018	NA	NA
GCA_003706665.1	Barnettozyma hawaiiensis	96499	1	NR_153631.1	547	48	DISCOVAR v. r51885	Illumina HiSeq 2500	Short	23	206	194	1	10617442	43.3	10/31/2018	NA	NA
GCA_003706705.2	Barnettozyma populi	53645	1	NR_153632.1	574	47	SPADES v. 3.7	Illumina HiSeq 2500	Short	29	196	192	0	11475903	43.2	10/31/2018	NA	NA
GCA_003707865.1	Barnettozyma pratensis	36040	1	NR_153633.1	571	44	DISCOVAR v. r51885	Illumina HiSeq 2500	Short	40	486	469	1	12622213	38.1	10/31/2018	NA	NA
GCA_003707885.1	Barnettozyma salicaria	1337058	1	NR_153633.1	NA	NA	DISCOVAR v. r51885	Illumina HiSeq 2500	Short	44	306	304	0	11010013	38.5	10/31/2018	NA	NA
GCA_000826855.1	Basidioascus undulatus	1230402	1	NR_111775.1	NA	NA	SPAdes v. 3.0	Illumina HiSeq	Short	28	2993	2992	1	32128072	58	1/21/2015	NA	NA
GCA_000697455.1	Basidiobolus heterosporus	1357690	1	EF392536.1	557	43	MaSuRCA v. 1.9.2	Illumina HiSeq	Short	5.21	35600	35600	1	44053790	39.7	6/2/2014	NA	NA
GCA_002104905.1	Basidiobolus meristosporus	1314790	2	EF392533.1	548	45	Falcon v. 20140820; FinisherSC	PacBio	Long	20	1366	1366	3	89489060	42.8	4/20/2017	99.3	98.9
GCA_001599675.1	Basipetospora chlamydospora	89487	1	LC228686.1	NA	NA	ALLPATHS-LG v. 52155	HiSeq 2500	Short	162	342	17	0	33489886	55.7	3/1/2016	NA	NA
GCA_003595275.1	Batrachochytrium dendrobatidis	109871	3	JQ582887.1	465	32	Canu v. 1.5	PacBio RSII	Long	50	63	63	16	24102166	39.3	9/25/2018	96.9	86.7
GCA_002006685.1	Batrachochytrium salamandrivorans	1357716	1	NR_111867.1	788	28	allpaths v. R48559	Illumina	Short	174	5810	5358	2	32636440	41.7	2/24/2017	91.2	91.2
GCA_000338955.1	Baudoinia panamericana	717646	3	KP990666.1	NA	NA	Newbler v. 2.5	454; Sanger; Illumina	Short	45.53	36	19	1	21875620	54.8	2/8/2013	NA	NA
GCA_014607475	Beauveria bassiana	176275	15	MZ853723.1	548	56	NA	PacBio RSII	Long	200	NA	12	7	37134214	48.91	9/16/2020	99	97
GCA_001636735.1	Beauveria brongniartii	1081107	1	MG642826.1	480	56	SOAPdenovo v. 1.05	Illumina HiSeq	Short	73.46	967	241	1	32515992	51.5	5/4/2016	NA	NA
GCA_016490725.1	Beauveria felina	37994	1	KF993397.1	489	55	SPAdes v. 3.5.0	Illumina NovaSeq	Short	301	403	395	1	29419306	55	1/5/2021	NA	NA
GCA_003267905.1	Beauveria pseudobassiana	931006	1	MG642834.1	480	55	Velvet v. 1.2.01	Illumina HiSeq	Short	200	2918	524	1	34508107	49.4	6/26/2018	NA	NA
GCA_000733645.1	Beauveria rudraprayagi	1481906	1	MG642830.1	480	57	SPAdes v. 2.5.1	Illumina HiSeq	Short	66	4708	4708	1	36589529	50.1	7/25/2014	NA	NA
GCA_003671435.1	Berkeleyomyces basicola	124036	1	MZ351733.1	466	44	SPAdes v. Feb 2017	Illumina HiSeq	Short	100	251	78	2	25452129	51.5	10/22/2018	88	88
GCA_001599595.1	Beverwykella pulmonaria	409207	1	NR_153646.1	460	47	ALLPATHS-LG v. 52488	HiSeq 2500	Short	111	666	50	0	45966240	48.2	3/1/2016	NA	NA
GCA_002261195.1	Bifiguratus adelaidae	1938954	1	MN062398.1	NA	NA	Velvet v. JULY-2015	Illumina MiSeq	Short	28	563	636	1	19478880	47.7	8/21/2017	NA	NA
GCA_010015655.1	Bimuria novae-zelandiae	1447943	1	MH861181.1	NA	NA	AllPathsLG v. R49403	Illumina	Short	62.3	1515	321	0	78183505	44.6	1/29/2020	NA	NA
GCA_002286855.1	Bipolaris cookei	74410	1	KY402041.1	515	46	SPAdes v. 3.1	Illumina HiSeq	Short	900	531	320	1	36169199	49.7	9/6/2017	NA	NA
GCA_019454015.1	Bipolaris maydis	5016	3	KX834900.1	497	47	Canu v. 2.1	Illumina HiSeq; PacBio Sequel	Both	251	27	27	8	36230473	49.1	8/5/2021	100	100
GCA_001675385.1	Bipolaris oryzae	101162	2	MH412649.1	504	46	Velvet v. 1.1.05	llumina HiSeq	Short	229	2737	1640	1	31674030	50.5	6/22/2016	NA	NA
GCA_008452735.1	Bipolaris sorokiniana	45130	7	KU194490.1	500	46	Canu v. 1.5	PacBio RSII	Long	37	22	22	14	36921586	49.5	9/17/2019	99.6	98
GCA_000527765.2	Bipolaris victoriae	930091	1	AF071331.1	496	45	Canu v. 1.6	Oxford Nanopore	Long	37	21	21	9	33973299	50.1	2/3/2014	93.4	76.7
GCA_016906865.1	Bipolaris zeicola	5017	2	KT363893.1	499	45	SMARTdenovo v. 1.0	PacBio RSII; Illumina HiSeq	Both	193	23	23	5	36143178	50.6	2/19/2021	99.4	98.4
GCA_018398605.1	Biscogniauxia mediterranea	97377	1	KT253503.1	497	46	imimap v. 2.12-r849-dirty; miniasm2 v. 0.3-r179; racon v. 1.3.3; Nanopolish v. 0.11.1; Pilon v. 1.24	Oxford Nanopore MinION; DNBseq	Both	60	18	18	8	43749209	47	5/19/2021	99.8	99.2
GCA_900519115.1	Blumeria graminis	62690	11	KF545644	487	50	NA	NA	NA	85	708	12	37	140802721	43.75	1/30/2019	99.7	96.3
GCA_016162255.1	Blastobotrys adeninivorans	409370	1	KM242083.1	463	40	SOAPdenovo v. 1.05	Illumina HiSeq	Short	19	174	31	2	12144553	48	12/21/2020	100	100
GCA_003705795.2	Blastobotrys americana	1850976	1	NR_153635.1	527	36	DISCOVAR v. r51885	Illumina HiSeq 2500	Short	139	186	148	1	12593159	43.8	10/31/2018	NA	NA
GCA_003705765.2	Blastobotrys mokoenaii	267478	1	DQ898171.1	480	38	SPADES v. 3.7	Illumina HiSeq 2500	Short	83	513	512	2	13777884	48.9	10/31/2018	100	100
GCA_003705745.2	Blastobotrys muscicola	378046	1	KY101755.1	527	42	SPADES v. 3.7	Illumina HiSeq 2500	Short	40	668	663	11	14712927	50.3	10/31/2018	100	100
GCA_003707525.2	Blastobotrys niveus	44073	1	NR_077180.1	463	40	SPADES v. 3.7	Illumina HiSeq 2500	Short	21	6906	6879	1	15496931	43.6	10/31/2018	NA	NA
GCA_003705735.2	Blastobotrys peoriensis	378051	1	NR_153640.1	431	41	SPADES v. 3.7	Illumina HiSeq 2500	Short	23	248	246	1	14119284	51.8	10/31/2018	NA	NA
GCA_003707485.2	Blastobotrys proliferans	44067	1	KP131651.1	435	39	SPADES v. 3.7	Illumina HiSeq 2500	Short	28	222	216	1	14655022	44.6	10/31/2018	NA	NA
GCA_003705705.1	Blastobotrys raffinosifermentans	1548389	1	KP131654.1	461	44	DISCOVAR v. r51885	Illumina HiSeq 2500	Short	32	85	61	1	12458178	48.2	10/31/2018	NA	NA
GCA_003705695.1	Blastobotrys serpentis	456365	1	NR_153641.1	465	38	DISCOVAR v. r51885	lllumina HiSeq 2500	Short	92	1070	846	1	13890426	42	10/31/2018	NA	NA
GCA_000003525.2	Blastomyces dermatitidis	559297	4	EF592163.1	533	58	NA	ABI	NA	9.4	593	27	9	66608683	37.1	2/19/2009	99.2	96.6
GCA_003206845.1	Blastomyces emzantsi	2723674	8	MK521442.1	NA	NA	NA	Illumina MiSeq	Short	100	2884	2597	1	27547609	47.1	6/11/2018	NA	NA
GCA_000003855.2	Blastomyces gilchristii	559298	1	NR_157449.1	565	59	NA	ABI	NA	8.4	1794	103	5	75404732	35.9	2/19/2009	99.8	99.9
GCA_002572885.1	Blastomyces parvus	2060905	1	AF038332.1	566	58	allpaths v. R42179	Illumina	Short	199	403	383	0	27837035	47.5	10/17/2017	NA	NA
GCA_001883805.1	Blastomyces percursus	1658174	14	AF038324	554	59	SPAdes v. 3.1.1	Illumina	Short	123.4	3871	3868	1	32310953	47.3	11/18/2016	NA	NA
GCA_001014755.1	Blastomyces silverae	2060906	1	EF592158.1	547	59	AllPaths v. R48559	Illumina	Short	116	4890	3706	1	30969503	44.4	5/28/2015	NA	NA
GCA_018856295.1	Blastosporella zonata	530045	1	EU708340.1	715	46	SPAdes v. 3.5.0	Illumina HiSeq	Short	20	27506	26629	0	48807216	34	6/11/2021	NA	NA
GCA_009599575.1	Blumeriella jaapii	373115	1	MH105756.1	NA	NA	Canu v. 1.8	PacBio RSII; Illumina HiSeq	Both	50	95	95	5	47419685	43.6	11/5/2019	99.9	99.7
GCA_003614705.1	Blyttiomyces helicus	388810	1	OM238190.1	NA	NA	SPAdes v. 3.5.0	Illumina	Short	100	9741	8398	9	46468912	53.8	10/4/2018	91.6	73.2
GCA_003316205.1	Boletus bicolor	279506	1	MZ165224.1	734	49	platanus version v. 1.2.1	Complete Genomics	Short	65	15862	15587	2	47876317	NA	7/13/2018	92.1	92.1
GCA_014925795.1	Boletus edulis	36056	3	JQ277466.1	669	50	Falcon v. 1.8.8	PacBio	Long	173.85	478	478	34	69185680	50.4	10/23/2020	99	88.3
GCA_018397855.1	Boletus reticuloceps	495285	1	MG832043.1	691	51	FALCON v. 1.8.7	PacBio Sequel	Long	149	126	126	1	55833107	49.9	5/18/2021	NA	NA
GCA_003316055.1	Boletus speciosus	374761	1	JN903704.1	704	49	platanus version v. 1.2.1	Complete Genomics	Short	88	6471	4318	1	29905459	48.9	7/13/2018	NA	NA
GCA_004802705.1	Bondarzewia mesenterica	1095465	1	KT355027.1	527	52	MIRA v. 4.0	IonTorrent	Short	40.9	1602	1467	1	36721587	48.9	4/22/2019	NA	NA
GCA_000697705.1	Botryobasidium botryosum	930990	1	DQ267124.1	NA	NA	Newbler v. 2.5	454; Illumina	Short	31	1772	334	1	46674321	52.3	6/3/2014	NA	NA
GCA_011503125.2	Botryosphaeria dothidea	55169	6	MN918799	494	55	FALCON v. 1.2.6; Canu v. 1.8; quickmerge v. 0.3	PacBio; Illumina	Both	153	88	88	3	51758482	53	3/19/2020	100	100
GCA_004016305.1	Botryosphaeria kuwatsukai	2021124	1	MN918802.1	493	54	SPAdes v. 3.9.0	Illumina	Short	156	826	756	1	47871327	53.1	1/14/2019	NA	NA
GCA_004379285.1	Botryotinia calthae	38488	1	Z99667.1	473	46	A5 pipeline v. 20160825	Illumina HiSeq	Short	17	4002	3978	1	47446406	41	3/26/2019	NA	NA
GCA_004786275.1	Botryotinia convoluta	54673	1	MH855963.1	545	46	A5 pipeline v. 20160825	Illumina HiSeq	Short	57	2051	2043	1	45284057	40.2	4/12/2019	NA	NA
GCA_014898425.1	Botryotinia globosa	278942	1	MH857705.1	541	46	HGAP v. 4	PacBio Sequel	Long	80	27	27	0	45684854	38.8	10/20/2020	NA	NA
GCA_004786225.1	Botryotinia narcissicola	278944	1	MH856276.1	539	46	A5 pipeline v. 20160825	Illumina HiSeq	Short	19	8400	8379	1	54765806	38.3	4/12/2019	NA	NA
GCA_003707445.1	Botryozyma nematodophila	44070	1	AY598607.1	568	32	SPADES v. 3.7	Illumina HiSeq 2500	Short	28	11023	10984	12	17208214	28.1	10/31/2018	100	100
GCA_014898285.1	Botrytis aclada	139639	1	FJ169669.1	453	46	HGAP v. 4	PacBio Sequel	Long	55	16	16	4	48314413	40.4	10/20/2020	100	100
GCA_014898295.1	Botrytis byssoidea	139641	1	FJ169671.1	453	46	HGAP v. 4	PacBio Sequel	Long	97	59	59	8	42981876	40.7	10/20/2020	97.9	92.1
GCA_000143535.4	Botrytis cinerea	332648	37	MT439648	452	45	HGAP v. JAN-2015	PacBio	Long	35	NA	18	1	42630066	42	2/5/2015	NA	NA
GCA_014898535.1	Botrytis deweyae	2478750	1	NR_171711.1	448	46	HGAP v. 4	PacBio Sequel	Long	96	76	76	4	44366920	40.8	10/20/2020	100	100
GCA_014898555.1	Botrytis elliptica	278938	2	KR055047.1	451	46	HGAP v. 4	PacBio Sequel	Long	79	137	137	7	47665151	39.4	10/20/2020	99.7	99.1
GCA_015147945.1	Botrytis fabae	182092	3	EU563125.2	453	46	lipm_assemble_solexa_pe.pl v. 1	Illumina HiSeq	Short	58	1468	1468	1	42897098	41.2	10/30/2020	NA	NA
GCA_013461495.1	Botrytis fragariae	1964551	1	FJ169664.2	NA	NA	MECAT v. 2017	PacBio	Long	90	28	28	1	41923773	41.6	7/22/2020	NA	NA
GCA_004916875.1	Botrytis galanthina	278940	1	MH857925.1	NA	NA	A5 pipeline v. 20160825	Illumina HiSeq	Short	35	3431	3417	1	43865366	41.2	4/25/2019	NA	NA
GCA_004786245.1	Botrytis hyacinthi	278943	1	AJ716297.1	453	46	A5 pipeline v. 20160825	Illumina HiSeq	Short	52	2503	2498	1	43819774	41	4/12/2019	NA	NA
GCA_019395255.1	Botrytis medusae	2499830	1	AJ716297.1	453	46	CANU v. 1.4	PacBio; Illumina	Both	20	137	137	5	40165279	42	7/29/2021	100	100
GCA_004786145.1	Botrytis paeoniae	278948	2	AJ716298.1	453	46	A5 pipeline v. 20160825	Illumina HiSeq	Short	60	1838	1830	1	46245472	40.5	4/12/2019	NA	NA
GCA_014898465.1	Botrytis porri	87229	2	KU516439	451	47	HGAP v. 4	PacBio Sequel	Long	42	31	31	4	46789968	39.8	10/20/2020	99.4	98.9
GCA_019395245.1	Botrytis pseudocinerea	1005963	1	JN692379.1	453	46	CANU v. 1.4	PacBio; Illumina	Both	20	204	204	3	40468933	42.2	7/29/2021	100	100
GCA_014898435.1	Botrytis sinoallii	1463999	1	FJ169664.2	453	46	HGAP v. 4	PacBio Sequel	Long	94	47	47	7	61289320	38.5	10/20/2020	100	100
GCA_014898485.1	Botrytis squamosa	139640	1	FJ169668.1	453	46	HGAP v. 4	Pacbio Sequel	Long	120	29	29	5	54602207	37.4	10/20/2020	100	100
GCA_004786125.1	Botrytis tulipae	87230	1	AY818326.1	447	45	SPAdes v. 3.10.1	Illumina HiSeq	Short	92	683	634	1	45321145	40.1	4/12/2019	NA	NA
GCA_001754015.1	Brettanomyces anomalus	37662	5	KJ128246.1	435	44	SOAPdenovo v. MAY-2016	Illumina	Short	100	261	28	1	12502959	39.9	10/7/2016	NA	NA
GCA_011074885.2	Brettanomyces bruxellensis	5007	12	JQ327833	378	42	MIRA v. MAR-2015	PacBio RSII	Long	120	NA	9	3	13150648	39.89	10/21/2020	98.9	98.2
GCA_011074765.1	Brettanomyces custersianus	13368	4	NR_165960.1	361	45	Celera Assembler Canu v. 1.7	Oxford Nanopore MinION	Long	126	24	24	9	10727935	40.2	3/9/2020	97.3	91.2
GCA_011074775.1	Brettanomyces naardenensis	13370	4	NR_165961.1	470	42	Celera Assembler Canu v. 1.7	Oxford Nanopore MinION	Long	44.5	16	16	2	11164107	44.6	3/9/2020	98.3	98.3
GCA_011074865.2	Brettanomyces nanus	13502	1	NR_153642.1	383	45	Celera Assembler v. Canu v1.7	Oxford Nanopore MinION	Long	50	5	5	7	10186858	41.48	11/16/2020	98.7	96.1
GCA_002018255.1	Bretziella fagacearum	1836592	1	KU042044.1	493	42	CLC Genomics Workbench v. 2016; SSPACE v. 2016; GapFiller v. 2016	Illumina GAIIx	Short	123.24	2949	1257	1	26782037	47.1	3/3/2017	NA	NA
GCA_001600095.1	Bullera alba	157611	1	AB093527.1	446	43	ALLPATHS-LG v. 52155	HiSeq 2500	Short	271	20	8	0	19417308	54.3	3/1/2016	NA	NA
GCA_019364595.1	Butyriboletus roseoflavus	1325616	1	KC184439.1	NA	NA	FALCON v. 1.8.7	PacBio Sequel	Long	165	67	67	97	33976981	49	7/27/2021	99.8	91.7
GCA_001430925.1	Byssoonygena ceratinophila	166112	1	AB075353.1	NA	NA	SOAPdenovo v. DEC-2010	Illumina HiSeq	Short	50	10645	4851	0	27454949	48.2	11/3/2015	NA	NA
GCA_010015675.1	Byssothecium circinans	147558	1	DQ865112	NA	NA	AllPathsLG v. R47710	Illumina	Short	96.3	1626	160	0	49288729	48.9	1/29/2020	NA	NA
GCA_017365405.1	Cadophora malorum	108018	2	MF782737.1	496	49	SPAdes v. MAR-2020	Illumina	Short	30	945	945	1	48945047	48	3/16/2021	NA	NA
GCA_001625345.1	Cairneyella variabilis	1802957	1	KU180187.1	462	45	Velvet v. 1.2.10	Illumina HiSeq	Short	20	3371	3371	1	50693610	47.6	4/21/2016	NA	NA
GCA_009828645.1	Calcarisporium arbuscula	240499	1	AY271809.1	481	52	SOAPdenovo v. 2.0 or 10-2018	PacBio	Long	100	91	91	2	44986109	49.7	1/3/2020	99.8	99.8
GCA_003316085.1	Caloboletus calopus	141855	1	HM347645.1	669	50	platanus version v. 1.2.1	Complete Genomics	Short	102	7290	4316	0	32432472	48.1	7/13/2018	NA	NA
GCA_001632435.1	Calocera cornea	1353952	1	KC581302.1	406	47	Allpaths-LG v. R43241	Illumina	Short	85	1032	545	0	33244933	56.9	4/26/2016	NA	NA
GCA_001630345.1	Calocera viscosa	1330018	1	KP454010.1	406	47	Allpaths-LG v. R44849	Illumina	Short	95.3	518	214	1	29097227	56.3	4/23/2016	NA	NA
GCA_018851305.1	Calocybe cyanea	181965	1	KP004957	NA	NA	SPAdes v. 3.5.0	Illumina HiSeq	Short	20	25844	25098	0	54915986	46	6/11/2021	NA	NA
GCA_900068965.1	Calocybe gambosa	56469	1	MZ144137.1	NA	NA	NA	NA	NA	50	575689	569780	0	59979117	45.9	6/17/2015	NA	NA
GCA_018221785.1	Calocybe gangraenosa	2725000	1	KU528829.1	637	40	SPAdes v. 3.5.0	Illumina HiSeq	Short	20	24444	23763	0	45014704	46.6	4/30/2021	NA	NA
GCA_013406995.1	Calonectria aciculata	2064837	1	MW690051.1	NA	NA	SPAdes v. 3.9	Illumina HiSeq	Short	39.7	334	221	2	61591905	49.6	7/13/2020	100	100
GCA_013406985.1	Calonectria crousiana	1026984	1	MH864467.1	NA	NA	SPAdes v. 3.9	Illumina HiSeq	Short	113.5	417	358	2	58070719	50.4	7/13/2020	100	100
GCA_013406965.1	Calonectria fujianensis	1026983	1	NR_159794.1	459	51	SPAdes v. 3.9	Illumina HiSeq	Short	68.4	263	194	2	61451901	49.6	7/13/2020	100	100
GCA_004380935.1	Calonectria henricotiae	1868870	4	KF815114.1	464	51	CLC Genomic Workbench v. 7	Illumina MiSeq	Short	30	6149	5907	1	47536833	49.9	3/26/2019	NA	NA
GCA_013403855.1	Calonectria honghensis	2064838	1	MT359718.1	NA	NA	SPAdes v. 3.9	Illumina HiSeq	Short	75.9	175	141	2	61741299	49.9	7/13/2020	100	100
GCA_017140755.1	Calonectria hongkongensis	306887	1	KC342208.1	466	51	SPAdes v. 3.9	Illumina HiSeq	Short	895	110	76	1	61678892	49	3/2/2021	NA	NA
GCA_014622025.1	Calonectria ilicicola	182845	8	JX535313	467	51	SPAdes v. 3.13	Illumina HiSeq	Short	72.83	303	294	1	70224097	46.2	9/17/2020	NA	NA
GCA_002179835.1	Calonectria leucothoes	149392	1	GQ280590.1	459	52	CLC Genomics Workbench v. 7.0	Illumina MiSeq	Short	124	3822	3373	1	63064363	49.5	6/8/2017	NA	NA
GCA_003031705.1	Calonectria naviculata	182846	1	GQ280599.1	466	52	CLC Genomics v. 7.0	Illumina MiSeq	Short	84	5815	5768	1	65719141	28.1	4/3/2018	NA	NA
GCA_017140785.1	Calonectria pauciramosa	75811	2	JX556236.1	458	52	SPAdes v. 3.9	Illumina HiSeq	Short	736	154	83	1	62546261	49.2	3/2/2021	NA	NA
GCA_004380985.1	Calonectria pseudonaviculata	196064	9	MH078193	464	51	CLC Genomics v. 7	Illumina MiSeq	Short	49	5194	5104	1	47830744	49.8	3/26/2019	NA	NA
GCA_001879505.1	Calonectria pseudoreteaudii	707572	1	JN794044.1	462	49	SOAPdenovo v. 2.3	Illumina HiSeq	Short	213	2740	494	0	63692547	48.3	11/16/2016	NA	NA
GCA_013403825.1	Calonectria pseudoturangicola	2064841	1	MT359818.1	NA	NA	SPAdes v. 3.9	Illumina HiSeq	Short	78.5	209	155	1	62053862	48.7	7/13/2020	NA	NA
GCA_002068075.1	Candida aaseri	45518	1	KP131656.1	537	39	Velvet v. 1.2.07	Illumina HiSeq	Short	412	692	62	1	10491190	34.2	3/22/2017	NA	NA
GCA_000182965.3	Candida albicans	237561	70	LC317483.1	447	45	NA	Illumina GAIIx	Short	700	88	8	1	14282666	33.48	10/12/2016	NA	NA
GCA_001661425.1	Candida arabinofermentans	983967	1	FJ196790.1	708	40	Allpaths-LG v. R38445	Illumina	Short	74	701	62	0	13233932	34.9	6/10/2016	NA	NA
GCA_003708745.2	Candida ascalaphidarum	391823	1	FJ623623.1	551	40	SPADES v. 3.7	Illumina HiSeq 2500	Short	93	233	229	1	10463717	53.9	10/31/2018	NA	NA
GCA_007168705.1	Candida auris	498019	111	KP131674	401	42	Canu v. 1.4; minimap v. 0.2-r124; racon v. 1.1.0; circlator v. 1.5.3; Pilon v. 1.18; SPAdes v. 3.11.1; A5-miseq v. 20140604	Sequel; MiSeq	Both	200	12	12	5	12125386	45.15	7/10/2019	100	100
GCA_003706955.2	Candida blattae	391824	1	KY101970.1	655	43	SPADES v. 3.7	Illumina HiSeq 2500	Short	146	713	702	1	12230558	49.6	10/31/2018	NA	NA
GCA_002008025.1	Candida boidinii	5477	12	KP132263.1	611	42	SPAdes v. 3.8.2	Illumina MiSeq	Short	80	239	235	1	18794311	32.7	2/28/2017	NA	NA
GCA_001077315.1	Candida bracarensis	1279114	1	KP131680.1	716	43	NA	NA	NA	NA	251	251	0	12229542	37.7	8/28/2013	NA	NA
GCA_016584195.1	Candida californica	460514	2	KX279857.1	356	49	SPAdes v. 3.9.0	Illumina HiSeq	Short	194	981	854	1	12320729	28.7	1/8/2021	NA	NA
GCA_001046935.1	Candida castellii	1279086	1	NR_154958.1	597	45	NA	NA	NA	NA	101	101	1	10201440	40.9	8/28/2013	NA	NA
GCA_018343875.1	Candida chilensis	45538	1	FM178354.1	NA	NA	VELVET v. 1.2.10	Illumina HiSeq 2500	Short	300.8	343	259	1	13917265	41.4	5/12/2021	NA	NA
GCA_003706475.2	Candida corydali	391826	1	NR_111404.1	438	35	DISCOVAR v. r51885	Illumina HiSeq 2500	Short	61	171	157	1	11610378	34.1	10/31/2018	NA	NA
GCA_000026945.1	Candida dubliniensis	573826	2	KP131697.1	451	47	NA	NA	NA	NA	NA	8	1	14618422	33.25	2/16/2009	NA	NA
GCA_002926085.1	Candida duobushaemulonis	1231522	2	NR_130694.1	298	45	Canu v. 1.6	PacBio	Long	287	7	8	5	12557957	46.8	2/13/2018	98.9	97.3
GCA_001649435.1	Candida ethanolica	1213352	1	AB534604.1	NA	NA	CLC De Novo Assembler v. 5.5	Illumina HiSeq	Short	85	2647	NA	1	23577132	26.4	5/21/2016	NA	NA
GCA_003706895.1	Candida fragi	52254	1	AY344066.1	532	36	DISCOVAR v. r51885	Illumina HiSeq 2500	Short	73	466	451	1	12104912	35.7	10/31/2018	NA	NA
GCA_003707735.1	Candida freyschussii	64417	1	KY102090.1	NA	NA	DISCOVAR v. r51885	Illumina HiSeq 2500	Short	45	210	187	1	10982976	42.5	10/31/2018	NA	NA
GCA_014217725.1	Candida glabrata	5478	18	AM492798.1	792	45	Canu v. 1.5	PacBio RSII	Long	40	NA	13	10	12696838	39	8/17/2020	99.7	98.6
GCA_003708755.1	Candida golubevii	1323752	1	KC859849.1	NA	NA	DISCOVAR v. r51885	Illumina HiSeq 2500	Short	44	968	882	1	14937500	45.1	10/31/2018	NA	NA
GCA_003708985.2	Candida gorgasii	271357	1	FJ172252.1	554	41	SPADES v. 3.7	Illumina HiSeq 2500	Short	49	97	95	1	11351459	36.4	10/31/2018	NA	NA
GCA_002926055.1	Candida haemuloni	45357	5	AM231725.1	290	42	Canu v. 1.6	PacBio	Long	191	12	12	1	13314323	45.2	2/13/2018	NA	NA
GCA_002893645.1	Candida hawaiiana	197672	2	HM156516.1	NA	NA	SOAPdenovo v. 1.05	Illumina HiSeq	Short	726.2	168	151	1	11848502	48.1	1/19/2018	NA	NA
GCA_003708405.1	Candida heveicola	487108	1	EU284101.1	302	43	DISCOVAR v. r51885	Illumina HiSeq 2500	Short	93	145	85	1	13075526	47.2	10/31/2018	NA	NA
GCA_900535975.1	Candida hispaniensis	312227	2	AM279259.1	NA	NA	NA	NA	NA	40	24	6	2	10652573	41.65	8/29/2018	95.2	95.2
GCA_003706695.2	Candida incommunis	49327	1	FM178367.1	315	42	SPADES v. 3.7	Illumina HiSeq 2500	Short	34	492	490	2	12121325	46.7	10/31/2018	100	100
GCA_004931855.1	Candida inconspicua	52247	1	KP131719.1	365	47	SPAdes v. 3.9; Redundans v. 0.13c	Illumina HiSeq	Short	500	692	686	1	10335074	35.1	4/29/2019	NA	NA
GCA_900106115.1	Candida intermedia	45354	3	KX981198.1	299	47	NA	NA	NA	178	10	8	5	13162108	43.53	11/25/2016	99.9	99.7
GCA_002370145.1	Candida ipomoeae	1807681	3	EU825752.1	NA	NA	SOAPdenovo v. 1.05	Illumina HiSeq	Short	167	817	492	1	19037868	43.5	9/26/2017	NA	NA
GCA_000344705.1	Candida maltosa	1245528	1	NR_138346.1	411	41	SOAPdenovo v. V1.04	Illumina HiSeq	Short	130	2947	NA	0	12826280	34.3	3/6/2013	NA	NA
GCA_015708695.1	Candida mesenterica	45568	1	FM178362.1	288	41	ABySS v. 1.5.2	Illumina HiSeq	Short	85	228	156	1	14424561	44.1	12/1/2020	NA	NA
GCA_019178775.1	Candida metapsilosis	273372	4	AJ698049.1	444	40	canu v. 1.8	Oxford Nanopore MinION; Illumina HiSeq	Both	360	35	35	14	27043180	38.1	7/8/2021	98.1	94.8
GCA_003706615.2	Candida montana	49329	1	GU246257.1	419	42	SPADES v. 3.7	Illumina HiSeq 2500	Short	66	98	97	1	12535455	36.1	10/31/2018	NA	NA
GCA_003708295.2	Candida mycetangii	130814	1	FJ381698.1	527	42	SPADES v. 3.7	Illumina HiSeq 2500	Short	73	110	106	1	12153970	45.5	10/31/2018	NA	NA
GCA_017309295.1	Candida nivariensis	418086	2	GU199442.1	669	44	Canu v. 2.1	Oxford Nanopore MinION; Illumina iSeq	Both	296	16	16	4	11832599	37.15	3/9/2021	99.4	99.1
GCA_003708145.2	Candida orba	115786	1	NR_154354.1	360	48	SPADES v. 3.7	Illumina HiSeq 2500	Short	205	545	543	1	11555707	31.6	10/31/2018	NA	NA
GCA_003707785.2	Candida oregonensis	46584	1	NR_155006.1	291	48	SPADES v. 3.7	Illumina HiSeq 2500	Short	95	243	242	1	10945047	47.4	10/31/2018	NA	NA
GCA_000315875.1	Candida orthopsilosis	1136231	4	EU484058.1	423	43	Canu assembly v. 1.4; nanopolish v. v-dev-0.6.0; PILION v. 1.21	Illumina MiSeq; Oxford nanopore MinION	Both	80	10	10	4	12728315	37.62	3/14/2012	98.2	96.5
GCA_014049455.1	Candida parapsilosis	5480	14	LC389778.1	430	40	canu v. 1.4	PacBio; Illumina	Both	520.15	14	14	11	13236450	38.7	8/3/2020	99.8	98.8
GCA_003706755.2	Candida ponderosae	135456	1	NR_154961.1	NA	NA	SPADES v. 3.7	Illumina HiSeq 2500	Short	157	2395	2381	1	14784318	35.7	10/31/2018	NA	NA
GCA_003013735.1	Candida pseudohaemulonii	418784	2	NR_163771.1	296	45	Spades v. 3.1.1	Illumina	Short	77	42	36	1	12591275	47.2	3/22/2018	NA	NA
GCA_900186205.1	Candida psychrophila	45577	1	AB220032.1	552	38	NA	NA	NA	432	193	193	1	11241723	36.7	6/20/2017	NA	NA
GCA_003707425.2	Candida restingae	77849	1	NR_155225.1	NA	NA	SPADES v. 3.7	Illumina HiSeq 2500	Short	65	150	148	1	13973469	44	10/31/2018	NA	NA
GCA_003708185.2	Candida rhagii	2879429	1	GU246249.1	335	47	SPADES v. 3.7	Illumina HiSeq 2500	Short	112	250	244	1	12446553	40.8	10/31/2018	NA	NA
GCA_003243815.1	Candida sake	39397	2	AJ549822.1	354	42	HGAP v. 4.0	PacBio; Illumina HiSeq	Both	370	17	17	14	14118184	38.8	6/18/2018	97.5	89.5
GCA_003707405.1	Candida schatavii	45587	1	NR_155214.1	NA	NA	DISCOVAR v. r51885	Illumina HiSeq 2500	Short	80	249	234	1	13749803	46.5	10/31/2018	NA	NA
GCA_018344475.1	Candida silvatica	54193	1	FM178343.1	372	40	SPADES v. 3.7	Illumina HiSeq 2500	Short	17.68	570	506	1	10358046	55.2	5/12/2021	NA	NA
GCA_013177575.1	Candida sojae	52253	2	NR_137087.1	NA	NA	CANU v. 2019-08-02	Oxford Nanopore MinION; Illumina HiSeq	Both	104	41	41	3	15184373	32.4	5/27/2020	99.6	99.4
GCA_001599115.1	Candida sorboxylosa	49334	1	MZ666362.1	NA	NA	ALLPATHS-LG v. 52155	HiSeq 2500	Short	247	277	37	0	10714862	38.2	3/1/2016	NA	NA
GCA_003707265.1	Candida stellimalicola	56415	1	KU295458.1	430	48	DISCOVAR v. r51885	Illumina HiSeq 2500	Short	64	304	276	1	10858432	42.5	10/31/2018	NA	NA
GCA_019202705.1	Candida subhashii	561895	1	EU836707.1	481	44	SPAdes v. 3.9; Redundans v. 0.13c	Illumina HiSeq	Short	200	350	333	1	15406331	34.53	7/13/2021	NA	NA
GCA_001599255.1	Candida succiphila	51927	1	NR_155582.1	NA	NA	ALLPATHS-LG v. 52155	HiSeq 2500	Short	234	64	22	1	12149879	40.9	3/1/2016	NA	NA
GCA_003708705.1	Candida tammaniensis	130808	1	NR_137156.1	NA	NA	SPADES v. 3.7	Illumina HiSeq 2500	Short	113	102	99	1	10794503	33.5	10/31/2018	NA	NA
GCA_013368535.1	Candida theae	1198502	1	NR_111722.1	451	44	Celera Assembler v. 2; Shovill v. 1.0.4	Oxford Nanopore; Illumina HiSeq	Both	40	386	80	5	13095904	40	6/23/2020	98.4	96.7
GCA_019239295.1	Candida tropicalis	5482	6	LC605200.1	436	40	canu v. 1.8	PacBio RSII	Long	196	9	9	5	14823284	33.5	7/15/2021	99.5	98.9
GCA_900465365.1	Candida vartiovaarae	51918	2	KY102492.1	NA	NA	NA	NA	NA	19	31	28	5	11325083	46.2	7/30/2018	98.6	96.7
GCA_003327735.1	Candida viswanathii	5486	1	LC605168.1	421	45	FALCON v. AUG-2015	PacBio	Long	67.93	30	30	12	24170369	44.7	7/18/2018	96.6	92.8
GCA_003708715.2	Candida wancherniae	560360	1	NR_161004.1	344	40	SPADES v. 3.7	Illumina HiSeq 2500	Short	96	304	304	1	10365364	53	10/31/2018	NA	NA
GCA_004126415.1	Candolleomyces aberdarensis	2316362	1	NR_172427.1	606	45	MIRA v. 4.0	IonTorrent	Short	18.2	2303	2303	1	60609341	50.2	2/1/2019	NA	NA
GCA_015039405.1	Cantharellus anzutake	1750568	1	NR_154790.1	723	53	Falcon v. 0.3.0	PacBio	Long	NA	614	614	0	120173979	49.2	10/28/2020	NA	NA
GCA_003314335.1	Cantharellus appalachiensis	409893	1	HQ386220.1	1206	53	platanus version v. 1.2.1	Complete Genomics	Short	91	32670	31146	1	131127230	50.4	7/11/2018	NA	NA
GCA_003521295.1	Cantharellus cibarius	36066	1	HQ270128.1	1105	55	platanus v. 1.2.1	Complete Genomics	Short	112	31184	20150	0	61641182	NA	9/10/2018	NA	NA
GCA_003314235.1	Cantharellus cinnabarinus	57193	1	JN944016.1	NA	NA	platanus version v. 1.2.1	Complete Genomics	Short	93	29509	19294	2	62363499	47	7/11/2018	95.7	95.7
GCA_003314295.1	Cantharellus lutescens	104198	1	MN595294.1	NA	NA	platanus version v. 1.2.1	Complete Genomics	Short	94	69608	65942	4	160366888	51.1	7/11/2018	95.5	91.6
GCA_001661515.1	Capniomyces stellatus	4885	1	JN943276.2	NA	NA	Ray v. 2.3.1; SSPACE v. 3.0	Illumina HiSeq	Short	130	635	72	1	24845880	37.3	6/10/2016	NA	NA
GCA_000585585.1	Capronia coronata	1182541	1	NR_154745.1	539	53	allpaths v. R42667	Illumina	Short	90	52	11	0	25807613	52.8	3/5/2014	NA	NA
GCA_000585565.1	Capronia epimyces	1182542	1	AY156968.1	551	54	allpaths v. R42667	Illumina	Short	83	231	18	0	28889638	53.4	3/5/2014	NA	NA
GCA_002102555.1	Catenaria anguillulae	765915	1	KF700244.1	615	41	Falcon v. 0.2.2	PacBio	Long	47.22	509	509	5	41337528	56	4/20/2017	98.3	97
GCA_003615045.1	Caulochytrium protostelioides	1555241	2	NR_152323	NA	NA	AllPathsLG v. R49403	Illumina	Short	128.4	607	564	0	21796879	66.4	10/5/2018	NA	NA
GCA_016584495.1	Celoporthe dispersa	224443	1	NR_119569.1	NA	NA	CANU v. 1.7.1	Oxford Nanopore MinION	Long	40	19	19	10	41392377	54.6	1/8/2021	98.7	96.7
GCA_001692895.1	Cenococcum geophilum	794803	1	AY394913.1	445	51	Allpaths-LG v. R36892	Illumina; Pacbio	Both	75	625	268	1	177557160	37.5	7/22/2016	NA	NA
GCA_003706495.1	Cephaloascus albidus	43958	1	NR_159778.1	547	39	DISCOVAR v. r51885	Illumina HiSeq 2500	Short	272	2192	2177	1	16590907	34.6	10/31/2018	NA	NA
GCA_003707825.2	Cephaloascus fragrans	27311	1	MH855021.1	638	40	SPADES v. 3.7	Illumina HiSeq 2500	Short	23	129	127	1	13732678	36.9	10/31/2018	NA	NA
GCA_900000165.1	Ceraceosorus bombacis	401625	1	NR_144865.1	NA	NA	NA	NA	NA	210	8645	485	5	26090089	54.9	10/18/2015	98.2	96.4
GCA_003144195.1	Ceraceosorus guamensis	1522189	1	NR_144865.1	NA	NA	Allpaths-LG v. R49403	Illumina	Short	145	356	251	0	24148100	56	5/21/2018	NA	NA
GCA_012932095.1	Ceratobasidium theobromae	1582974	2	KU310941.1	648	40	SOAPdenovo v. April-2016; MGRC assembler pipeline v. 1.4	Illumina HiSeq	Short	200	4736	4661	0	38567257	50.8	4/29/2020	NA	NA
GCA_002778105.1	Ceratocystiopsis brevicomis	553390	1	EU913722.1	NA	NA	AllPaths v. 48777	Illumina HiSeq	Short	115	1503	200	1	20737847	56.5	11/16/2017	NA	NA
GCA_001676865.1	Ceratocystiopsis minuta	360147	1	EU913687.1	NA	NA	CLC Genomics Workbench v. 8.0.1	Illumina HiSeq	Short	80	1574	904	2	21299258	61.7	6/27/2016	100	100
GCA_001640685.1	Ceratocystis adiposa	72027	1	KC305147.1	458	44	CLC NGS Cell v. 8.5.1; SSPACE v. APRIL-2016; GapFiller v. APRIL-2016	Illumina GAIIx	Short	93	757	644	1	28339215	47	5/9/2016	NA	NA
GCA_002742255.2	Ceratocystis albifundus	357446	7	KX925838	636	43	SMRT Portal v. 2.0.0; Canu v. 1.7; SSPACE v. 1.1; Pilon v. 2	PacBio; Illumina GAIIx	Both	150	73	38	1	29251868	48.9	11/2/2017	NA	NA
GCA_002776505.1	Ceratocystis cacaofunesta	386457	1	EF042611.1	NA	NA	Velvet v. 1.1.01	Illumina HiSeq	Short	369	1442	603	1	30484172	48.1	11/16/2017	NA	NA
GCA_001513815.1	Ceratocystis eucalypticola	633669	1	AM292206.1	NA	NA	CLCbio de novo assembler v. AUG-2015	Illumina HiSeq	Short	80	1307	959	1	30717923	48.1	1/13/2016	NA	NA
GCA_009914735.1	Ceratocystis fimbriata	5158	4	AM292206.1	NA	NA	A5-MiSeq v. MAY-2016	Illumina MiSeq	Short	100	802	788	3	31609851	48.1	1/22/2020	99.5	99.2
GCA_002018265.1	Ceratocystis harringtonii	312341	1	AY907027.1	581	39	CLC Genomics workbench v. 2016; SSPACE v. 2016; GapFiller v. 2016	Illumina GAIIx	Short	111.73	1500	813	1	26062404	49	3/3/2017	NA	NA
GCA_006408425.1	Ceratocystis manginecans	929235	3	NR_119532.1	NA	NA	Velvet Optimiser v. 2.2.5; SSPACE v. 2; GapFiller v. 1.10	Illumina HiSeq2500	Short	300	1883	216	2	31904414	47.6	6/24/2019	100	100
GCA_000978885.1	Ceratocystis platani	88771	1	EF042602.1	529	44	CLC Genomics Workbench v. 8.0; SSPACE v. 3.0; GapFiller v. 1.10	Illumina HiSeq	Short	655	1213	1213	1	29181415	48.2	4/23/2015	NA	NA
GCA_003449175.1	Ceratocystis smalleyi	312343	1	AY907032.1	571	40	CLC Genomics Workbench v. 9.0.1; SSPACE v. Oct-2016; GapFiller v. Oct-2016	Illumina GAIIx	Short	84	2388	1242	1	25763109	50.7	9/4/2018	NA	NA
GCA_002933655.1	Cercospora berteroae	357750	1	KC351743.1	NA	NA	SOAPdenovo v. 2.04	Illumina HiSeq	Short	83	2721	1801	0	33892839	52.2	2/20/2018	NA	NA
GCA_003370505.1	Cercospora beticola	122368	3	DQ026483.1	448	53	Discovar denovo v. 52488	Illumina MiSeq	Short	74	305	288	1	35260078	51.3	8/10/2018	NA	NA
GCA_013365245.1	Cercospora brassicicola	1347418	1	KC776159.1	NA	NA	MaSuRCA v. 3.2.3	Illumina HiSeq	Short	90	4379	3123	0	38324398	51.9	6/22/2020	NA	NA
GCA_000347735.1	Cercospora canescens	1268270	1	AY266164.1	448	53	Velvet v. 1.2.07	Illumina	Short	12	8239	8239	1	33967224	52	3/20/2013	NA	NA
GCA_005356885.1	Cercospora cf. flagellaris	1868926	1	KX443909.1	NA	NA	SPAdes v. 3.2.1	Illumina HiSeq	Short	650	96	57	1	33240740	52.7	5/14/2019	NA	NA
GCA_002217505.1	Cercospora cf. sigesbeckiae	1868927	2	MN164389.1	NA	NA	MIRA v. 4	IonTorrent	Short	43	1945	1945	3	34940764	52.7	7/13/2017	97.7	94.5
GCA_013365195.1	Cercospora citrullina	1337113	1	KC690894.1	NA	NA	MaSuRCA v. 3.2.3	Illumina HiSeq	Short	90	1977	1751	1	32813481	52.5	6/22/2020	NA	NA
GCA_019650295.1	Cercospora kikuchii	84275	2	DQ835071.1	448	53	canu v. 1.9	PacBio RSII	Long	100	9	9	4	34440063	53	7/8/2021	99.7	99.3
GCA_002994015.1	Cercospora nicotianae	29003	1	AY266159.1	448	53	SOAPdenovo v. 2.04	Illumina HiSeq	Short	100	1082	915	1	33372350	52.8	3/12/2018	NA	NA
GCA_013365235.1	Cercospora sesami	1490871	1	KJ412457.1	NA	NA	MaSuRCA v. 3.2.3	Illumina HiSeq	Short	90	2086	1878	0	34336664	53	6/22/2020	NA	NA
GCA_004299825.1	Cercospora sojina	438356	5	KP860294.1	446	53	CANU v. 1.0	PacBio	Long	120	62	62	0	40115976	53.4	2/26/2019	NA	NA
GCA_010093985.1	Cercospora zeae-maydis	717836	1	KM087696.1	447	52	Velvet	Roche (454); Fosmid (Sanger); Illumina	Short	39.29	1837	17	1	46606234	48.6	1/31/2020	NA	NA
GCA_002844615.1	Cercospora zeina	348901	1	KX458028.1	447	54	Velvet v. MAY-2013	Illumina HiSeq	Short	386	17123	10027	1	40755333	45.2	12/19/2017	NA	NA
GCA_003521265.1	Cetradonia linearis	83788	1	DQ219313.1	NA	NA	ABySS v. 2.0	Illumina NextSeq	Short	54.7	2962	2703	0	19465049	48.2	9/10/2018	NA	NA
GCA_001752565.1	Chaetomium cochliodes	904709	1	KX976608.1	477	55	Newbler v. 2.9	Ion Proton	Short	12	6037	6036	0	34745808	56	10/5/2016	NA	NA
GCA_000143365.1	Chaetomium globosum	306901	1	KC354575.1	488	56	NA	NA	NA	NA	1245	37	3	34886939	55.4	3/14/2005	98.9	98.4
GCA_011800035.1	Chaetomium thermophilum	1229723	2	KP336797.1	506	57	SPAdes v. 3.10.1	Illumina MiSeq	Short	16	5427	5427	1	28063993	30.8	3/31/2020	NA	NA
GCA_009732865.1	Chalara longipes	1379296	1	FR667219	435	49	AllPathsLG v. R44008	Illumina	Short	104.7	175	54	1	52432785	47.6	12/5/2019	NA	NA
GCA_017591655.1	Chalaropsis populi	112128	1	FJ411336.1	NA	NA	SPAdes v. 3.14.0; CLC Genomics Workbench v. 20.0.3	Illumina HiSeq2500	Short	76.6	1797	1504	1	23906454	53	3/26/2021	NA	NA
GCA_001599435.1	Chalaropsis thielavioides	112131	1	KX954598	448	44	ALLPATHS-LG v. 52488	HiSeq 2500	Short	387	252	12	0	23333049	52.1	3/1/2016	NA	NA
GCA_003316485.1	Chiua virens	1914213	1	MK253775.1	NA	NA	platanus version v. 1.2.1	Complete Genomics	Short	82	13836	12454	0	45918281	NA	7/13/2018	NA	NA
GCA_003988815.1	Chlorencoelia torta	163795	1	MH682234.1	565	51	A5 Miseq v. 2016	Illumina HiSeq	Short	136.63	6931	6881	1	44380449	NA	12/31/2018	NA	NA
GCA_002276475.2	Chlorociboria aeruginascens	296797	1	KC904942.1	447	53	MIRA v. 4.0	IonTorrent	Short	39	593	588	2	33056518	43.1	8/29/2017	88.8	88.8
GCA_001683725.1	Choanephora cucurbitarum	101091	1	JN206235.1	549	37	AllPaths v. r47300	Illumina MiSeq	Short	81.3	3027	2814	0	29096908	37.4	7/12/2016	NA	NA
GCA_003788595.2	Choiromyces venosus	1336337	1	JF300147.1	592	55	AllPathsLG v. R44849	Illumina; Pacbio	Both	89.5	3706	1176	0	126035033	43.7	11/16/2018	NA	NA
GCA_004354395.1	Chondrostereum purpureum	58369	1	KF681361.1	659	39	MIRA v. 4; Geneious v. 8.1.3	IonTorrent	Short	15.24	3435	3435	1	41257385	47.4	3/18/2019	NA	NA
GCA_003314275.1	Chroogomphus rutilus	85976	1	EU791582.1	NA	NA	platanus version v. 1.2.1	Complete Genomics	Short	73	67895	64251	0	205402620	45.7	7/11/2018	NA	NA
GCA_016071805.1	Chrysoporthe austroafricana	354353	2	JX842757	462	51	IDBA-UD v. 1.1.0	Illumina HiSeq	Short	60	577	150	0	48080235	51.7	12/15/2020	NA	NA
GCA_001282315.2	Chrysoporthe cubensis	305400	2	HM142105.1	NA	NA	CANU v. 1.8	PacBio RSII	Long	38	88	88	4	43935269	54.7	9/14/2015	100	100
GCA_001513825.2	Chrysoporthe deuterocubensis	764597	1	MN263600.1	538	51	CANU v. 1.5	PacBio	Long	40	44	44	2	47123615	54.4	1/13/2016	100	100
GCA_001430955.1	Chrysosporium queenslandicum	264361	1	KT155812.1	NA	NA	SOAPdenovo v. DEC-2010	Illumina HiSeq	Short	50	9187	2724	0	32335957	52.6	11/3/2015	NA	NA
GCA_014839905.1	Chrysosporium tropicum	85852	1	KP131822.1	NA	NA	SOAPdenovo v. 2.04	Illumina HiSeq	Short	172	251	211	0	23059040	49.6	9/30/2020	NA	NA
GCA_006535975.1	Chytriomyces confervae	246404	1	AY349119.1	NA	NA	Celera Assembler v. 8.2	Illumina	Short	69	3192	2034	0	35973405	47.8	7/1/2019	NA	NA
GCA_008122225.1	Ciboria shiraiana	984309	1	HQ833461.1	411	55	HGAP v. 0.2.2	Illumina HiSeq	Short	180	30	30	0	39301093	41.56	8/28/2019	NA	NA
GCA_001247705.1	Ciborinia camelliae	647257	1	FJ959095.1	452	46	Velvet v. MARCH-2013	Illumina MiSeq	Short	142	3291	2604	1	40732201	42.5	8/5/2015	NA	NA
GCA_003706345.1	Citeromyces hawaiiensis	1046750	1	JN016711.1	NA	NA	DISCOVAR v. r51885	Illumina HiSeq 2500	Short	74	4064	3163	0	19639324	43.7	10/31/2018	NA	NA
GCA_003705165.1	Citeromyces matritensis	36909	2	KP131823	616	43	MASURCA v. 2.3.2	Illumina HiSeq 2500	Short	60	4117	3451	0	20321324	43.3	10/31/2018	NA	NA
GCA_003706365.1	Citeromyces siamensis	109331	1	JN016715.1	NA	NA	MASURCA v. 2.3.2	Illumina HiSeq 2500	Short	40	12623	8808	1	25256979	43.8	10/31/2018	NA	NA
GCA_004303015.1	Cladobotryum protrusum	767780	1	MH459156.1	NA	NA	SMARTdenovo v. 1.0	PacBio Sequel	Long	159	18	18	23	39087229	47.8	2/26/2019	95.2	61.6
GCA_018257855.1	Cladonia borealis	184061	1	JN863286	568	53	SPAdes v. OCT-2017	Illumina HiSeq	Short	128	974	974	2	36195713	45.4	5/4/2021	99.8	99.8
GCA_000444155.1	Cladonia macilenta	1353983	1	DQ383640.1	571	53	AllPaths v. Jan-2013	Illumina HiSeq	Short	540	1310	240	0	37117081	44.9	8/6/2013	NA	NA
GCA_000482085.2	Cladonia metacorallifera	1400770	1	JF710651.1	573	53	SOAPdenovo v. 2.04	Illumina	Short	1023	625	30	0	36682060	45	10/23/2013	NA	NA
GCA_006146055.1	Cladonia rangiferina	111670	1	DQ394367.1	567	52	ABySS v. AUG-2016	Illumina MiSeq	Short	8	1567	1069	1	35673945	45.4	6/7/2019	NA	NA
GCA_002927785.1	Cladonia uncialis	174080	1	AF455247.1	NA	NA	SPAdes v. 3.11	Illumina	Short	43	2137	2124	1	32851544	46.4	2/14/2018	NA	NA
GCA_000835475.1	Cladophialophora bantiana	1442370	2	KY432483	544	54	allpaths v. R48559	Illumina	Short	122	140	60	1	36722552	51.3	2/10/2015	NA	NA
GCA_001700775.1	Cladophialophora carrionii	86049	2	EU137303.1	533	53	Newbler v. 2.6	454	Short	30	53	23	1	29805862	54.07	8/8/2016	NA	NA
GCA_000785585.1	Cladophialophora immunda	569365	2	EU137318.1	539	53	Newbler v. 2.9	IonTorrent	Short	318	464	464	1	41583904	52.9	11/19/2014	NA	NA
GCA_000585535.1	Cladophialophora psammophila	1182543	1	AY857517.1	552	53	allpaths v. R42667	Illumina	Short	133	317	123	0	39420127	50.6	3/5/2014	NA	NA
GCA_000585515.1	Cladophialophora yegresii	1182544	1	EU137324.1	544	53	allpaths v. R42682	Illumina	Short	132	63	8	0	27898422	54	3/5/2014	NA	NA
GCA_002901145.1	Cladosporium cladosporioides	29917	4	MH329777	464	51	SOAPdenovo v. 2.0	PacBio	Long	374.29	67	67	2	33225733	52.3	1/26/2018	99.3	99.3
GCA_003614995.1	Cladosporium phlei	1116209	1	JN906981	461	53	CLC NGS Cell v. 4.2.0	Illumina NextSeq 500	Short	300	4969	4969	1	32816021	52.9	10/5/2018	NA	NA
GCA_000261425.2	Cladosporium sphaerospermum	1151026	2	EF568046	465	53	Velvet v. 1.2.07	Illumina HiSeq	Short	98	877	155	2	26894178	55.6	5/7/2012	100	100
GCA_001465935.1	Clarireedia homoeocarpa	1436886	3	KX923321	498	54	SPAdes v. 3.6.1; SSPACE-LongRead v. 2015-10	Illumina HiSeq; PacBio	Both	50	521	257	2	43359131	43.8	12/14/2015	100	100
GCA_002242965.1	Clarireedia jacksonii	2036908	3	NR_158355	496	54	CLC Genomics Workbench v. 7.6	Illumina MiSeq	Short	58	3749	3606	1	37244066	45.5	8/7/2017	NA	NA
GCA_002242835.1	Clarireedia monteithiana	2211668	2	MT497855.1	NA	NA	CLC Genomics Workbench v. 7.6	Illumina MiSeq	Short	109	15196	15135	2	48719559	45.9	8/7/2017	96.8	96.8
GCA_010015635.1	Clathrospora elynae	706981	1	MH857290.1	NA	NA	AllPathsLG v. R49403	Illumina	Short	80.8	2230	617	1	37388950	51.9	1/29/2020	NA	NA
GCA_001179745.1	Clavaria fumosa	NA	1	JN214483	557	39	NA	NA	NA	50	114209	111201	0	70469476	NA	NA	NA	NA
GCA_013620735.1	Clavariopsis aquatica	253306	1	KX858611	440	47	Velvet v. 1.2.10	Illumina MiSeq	Short	128	2846	2649	1	34180246	49.3	7/24/2020	NA	NA
GCA_018360145.1	Claviceps africana	83212	1	AJ605994	524	59	SPAdes v. 3.11.1	Illumina HiSeq	Short	56	1781	1781	1	37712632	42.5	5/14/2021	NA	NA
GCA_018360175.1	Claviceps arundinis	1623583	3	NR_163306	511	55	SPAdes v. 3.11.1	Illumina HiSeq	Short	61	896	896	1	30330584	51.4	5/14/2021	NA	NA
GCA_018360045.1	Claviceps capensis	1649128	1	NR_164569.1	NA	NA	SPAdes v. 3.11.1	Illumina HiSeq	Short	66	1136	1136	1	27728898	51.7	5/14/2021	NA	NA
GCA_018360365.1	Claviceps citrina	62069	1	AJ133393	478	55	SPAdes v. 3.11.1	Illumina HiSeq	Short	64	4772	4772	1	43472126	41.5	5/14/2021	NA	NA
GCA_018360075.1	Claviceps cyperi	247652	1	AY387492.1	604	54	SPAdes v. 3.11.1	Illumina HiSeq	Short	56	1921	1921	1	26646729	51.7	5/14/2021	NA	NA
GCA_018360205.1	Claviceps digitariae	254901	1	AJ605999.2	613	59	SPAdes v. 3.11.1	Illumina HiSeq	Short	57	1773	1773	1	33417373	44.8	5/14/2021	NA	NA
GCA_000223055.1	Claviceps fusiformis	1036761	1	EF052276.1	528	59	Newbler v. 2.5.3	454 GS FLX Titanium	Short	34.9	6930	6930	0	52585647	36.9	8/8/2011	NA	NA
GCA_018360465.1	Claviceps humidiphila	1294629	2	KY712550.1	513	54	SPAdes v. 3.11.1	Illumina NextSeq	Short	77	1236	1236	1	31161740	51.5	5/14/2021	NA	NA
GCA_018360185.1	Claviceps lovelessii	1806559	1	EF052282.1	523	58	SPAdes v. 3.11.1	Illumina HiSeq	Short	53	5300	5300	1	41063740	42.1	5/14/2021	NA	NA
GCA_018360255.1	Claviceps maximensis	89174	1	FJ686000.1	473	57	SPAdes v. 3.11.1	Illumina HiSeq	Short	58	829	829	1	32978932	44.9	5/14/2021	NA	NA
GCA_018360055.1	Claviceps monticola	1649129	1	NR_164573.1	NA	NA	SPAdes v. 3.11.1	Illumina HiSeq	Short	58	1304	1304	1	27635999	51.6	5/14/2021	NA	NA
GCA_004016105.1	Claviceps occidentalis	2778778	1	NR_171940.1	592	54	SPAdes v. 3.10.1	Illumina NextSeq	Short	52	2321	2321	1	28571566	51.4	1/14/2019	NA	NA
GCA_013435705.1	Claviceps paspali	40601	3	JN049818.1	477	54	SOAPdenovo v. 3.13.1	Illumina HiSeq	Short	720	885	586	1	29206133	49.4	7/21/2020	NA	NA
GCA_018360065.1	Claviceps pazoutovae	1649127	1	NR_164570.1	NA	NA	SPAdes v. 3.11.1	Illumina HiSeq	Short	61	1144	1144	1	27795191	51.7	5/14/2021	NA	NA
GCA_004016475.1	Claviceps perihumidiphila	2670775	1	MH477804.1	NA	NA	SPAdes v. 3.10.1	Illumina NextSeq	Short	305	1420	1420	1	30691559	51.5	1/14/2019	NA	NA
GCA_018360835.1	Claviceps purpurea	5111	26	KR337258	511	54	SPAdes v. 3.11.1	Illumina NextSeq	Short	64	1224	1224	1	30556244	51.8	5/14/2021	NA	NA
GCA_018360225.1	Claviceps pusilla	123648	1	FJ685997	517	58	SPAdes v. 3.11.1	Illumina HiSeq	Short	52	5068	5068	1	45904044	40.4	5/14/2021	NA	NA
GCA_004016085.1	Claviceps quebecensis	2778779	1	NR_171939	512	55	SPAdes v. 3.10.1	Illumina NextSeq	Short	66	1698	1698	1	35875594	51.9	1/14/2019	NA	NA
GCA_004016175.1	Claviceps ripicola	2670776	2	MH477800.1	NA	NA	SPAdes v. 3.10.1	Illumina NextSeq	Short	214	1630	1630	1	30598250	51.4	1/14/2019	NA	NA
GCA_018360135.1	Claviceps sorghi	96774	1	AJ306621	515	59	SPAdes v. 3.11.1	Illumina HiSeq	Short	60	3660	3660	1	35635695	44.4	5/14/2021	NA	NA
GCA_018360215.1	Claviceps spartinae	1294630	1	JX083543	512	54	SPAdes v. 3.11.1	Illumina HiSeq	Short	60	1456	1456	0	29308890	51.4	5/14/2021	NA	NA
GCA_003707795.1	Clavispora fructus	46582	1	AY452742	310	45	DISCOVAR v. r51885	Illumina HiSeq 2500	Short	33	205	205	1	11442610	49	10/31/2018	NA	NA
GCA_000003835.1	Clavispora lusitaniae	306902	31	AY174089.1	340	50	NA	NA	NA	NA	88	9	5	12114892	44.5	3/16/2005	98.7	97.4
GCA_015039315.1	Clavulina sp. PMI_390	1486700	1	JN228219.1	NA	NA	Velvet ; AllPathsLG v. R47710	Illumina	Short	131.2	1615	680	0	41628453	49.7	10/28/2020	NA	NA
GCA_900068955.1	Clitocybe nebularis	117024	1	DQ149728.1	587	44	NA	NA	NA	50	400681	394413	0	59334347	45.9	6/17/2015	NA	NA
GCA_015708445.2	Clitopilus hobsonii	648681	1	FJ770402	580	43	smartdenove v1.0 v. 2.0	Illumina HiSeq; PacBio Sequel	Both	215.47	13	13	5	36926258	49.25	1/13/2021	100	100
GCA_002105025.1	Clohesyomyces aquaticus	1231657	1	KR091830.1	NA	NA	Falcon v. 0.2.2	PacBio	Long	121.39	761	761	0	49677730	49.6	4/20/2017	NA	NA
GCA_015832225.1	Clonostachys rosea	29856	7	MZ493031	484	51	Canu v. 1.7	Oxford Nanopore	Long	230	26	26	7	60683581	48.6	12/8/2020	99.9	99.6
GCA_000149335.2	Coccidioides immitis	246410	5	KJ783447	528	54	NA	NA	NA	NA	11	7	4	29016019	46	10/4/2004	99.9	99.8
GCA_018416015.1	Coccidioides posadasii	443226	11	KM588216	542	54	canu v. 1.7.1; pilon v. 1.24; SPAdes v. 3.13	PacBio Sequel; Illumina MiSeq	Both	475	9	9	17	28271478	46.46	5/20/2021	99.5	97.6
GCA_013283235.1	Coccinonectria pachysandricola	1634537	2	KM231775	470	52	SPAdes v. 3.13.0	Illumina MiSeq	Short	92	207	205	1	26312792	50.8	6/6/2020	NA	NA
GCA_004114315.1	Cochlonema odontosperma	2082957	1	AJ345094.1	NA	NA	SPAdes v. 3.9.0	Illumina NextSeq	Short	10	1881	1819	0	16841201	53.7	1/25/2019	NA	NA
GCA_002705745.1	Coemansia reversa	763665	1	AY997039.1	NA	NA	Allpaths-LG v. R36892	Illumina	Short	38.24	1255	346	1	21837878	45.4	10/23/2017	NA	NA
GCA_000697235.1	Cokeromyces recurvatus	1357676	1	DQ118986	585	33	MaSuRCA v. 1.9.2	Illumina HiSeq	Short	63.16	2637	2637	0	29343587	30.4	6/2/2014	NA	NA
GCA_003369635.1	Coleophoma crateriformis	565419	1	KY173396.1	NA	NA	AllPaths v. 44837	Illumina HiSeq	Short	100	229	45	0	40652013	48.2	8/10/2018	NA	NA
GCA_003369665.1	Coleophoma cylindrospora	1849047	1	KU728487.1	NA	NA	AllPaths v. 44837	Illumina HiSeq	Short	100	254	77	0	42480816	48.6	8/10/2018	NA	NA
GCA_001593745.1	Colletotrichum acutatum	27357	3	MZ493039.1	497	54	smrtanalysis v. 2.3.0.140936.p5.167094	PacBio	Long	20	34	NA	5	52129059	51.7	3/18/2016	98.2	95.6
GCA_013390185.1	Colletotrichum aenigma	1215731	1	MG717313.1	482	52	HGAP v. 4	PacBio	Long	76	79	79	24	59189926	52.4	7/6/2020	99.4	93.9
GCA_009806415.1	Colletotrichum asianum	702518	1	MH636539.1	483	52	ABySS v. 1.3.5	Illumina HiSeq	Short	167	501	486	0	64731264	49.4	12/27/2019	NA	NA
GCA_014706365.1	Colletotrichum australisinense (nom. inval.)	2231729	1	MG209635.1	NA	NA	Canu v. 1.3	Oxford Nanopore GridION	Long	100	28	28	20	55304262	51.4	9/23/2020	96.5	83.1
GCA_018853505.1	Colletotrichum camelliae	538528	2	JN936982.1	482	53	NECAT v. 1	PacBio Sequel	Long	280	19	NA	5	67471331	49	6/11/2021	99.4	98.5
GCA_001937105.1	Colletotrichum chlorophyti	708187	1	KC110786.1	502	54	SOAPdenovo v. MAR-2014	Illumina GAIIx	Short	77	3613	558	0	52387045	49.8	1/5/2017	NA	NA
GCA_002249775.1	Colletotrichum coccodes	27358	2	AY376528.1	488	53	CLC Genomics Workbench v. 7.0.4; CLC Microbial Finishing Module v. 1.4	Illumina MiSeq	Short	175	827	669	1	50121991	53.8	8/11/2017	NA	NA
GCA_009900065.1	Colletotrichum destructivum	34406	1	MH638226.1	499	54	SOAPdenovo v. Sep-2019	Illumina	Short	110	58	NA	5	52145981	54	1/17/2020	100	100
GCA_016618095.1	Colletotrichum echinochloae	537474	1	AB439807.1	490	55	NECAT v. 20200119	Oxford Nanopore PromethION; Illumina NovaSeq	Both	100	21	NA	24	62246358	46.6	1/12/2021	96.2	66.3
GCA_016807845.1	Colletotrichum eleusines	516970	1	JX519218.1	495	54	NECAT v. 20200119	Oxford Nanopore PromethION; Illumina NovaSeq	Both	100	15	NA	8	53507824	51.1	2/4/2021	99.6	99.2
GCA_019425465.1	Colletotrichum falcatum	129314	1	JQ005772.1	489	55	FALCON v. 0.3	PacBio RSII	Long	80	238	NA	3	56082967	52.7	7/30/2021	99.9	99.8
GCA_000582985.1	Colletotrichum fioriniae	1445577	13	MK967279.1	491	54	Velvet v. 1.1.07	Illumina HiSeq	Short	48.72	3756	1096	1	49002765	52.7	2/27/2014	NA	NA
GCA_000319635.2	Colletotrichum fructicola	1213859	11	KC566787.1	487	52	HGAP v. 4	PacBio Sequel	Long	174	13	NA	2	59598044	53.18	12/12/2012	100	100
GCA_011800055.1	Colletotrichum gloeosporioides	474922	11	AB334760.1	490	55	Velvet v. 1.2.10	PacBio; Illumina HiSeq	Both	110	541	128	1	61904035	50.7	3/31/2020	NA	NA
GCA_001663355.1	Colletotrichum godetiae	1209918	1	LT717031.1	492	54	SOAPdenovo v. 2.01	Illumina HiSeq	Short	83	7086	1819	0	35034269	50.6	6/15/2016	NA	NA
GCA_000149035.1	Colletotrichum graminicola	645133	2	AB439812.1	502	55	NA	454; Sanger	Short	NA	1152	654	5	51644307	49.09	8/5/2009	91	78.7
GCA_004920355.1	Colletotrichum higginsianum	80884	3	KM105194.1	498	54	HGAP.2 (RS_HGAP_Assembly.2) v. SEP-2015	PacBio	Long	65	28	NA	9	49786461	54.6	4/29/2019	99.9	99.4
GCA_001855235.1	Colletotrichum incanum	1573173	2	KC110789.1	493	52	SOAPdenovo v. APR-2014	Illumina GAIIx	Short	153	6302	1036	1	53254579	52.1	10/27/2016	NA	NA
GCA_011947395.2	Colletotrichum karsti	1095194	1	LC494365.1	506	53	SPAdes v. 3.5.0	Illumina HiSeq	Short	85	203	127	0	51850041	52.7	4/3/2020	NA	NA
GCA_003386485.1	Colletotrichum lentis	1585795	1	JQ005766.1	495	54	SOAPdenovo v. 2	Illumina	Short	10896	2980	50	0	56100083	49.1	8/14/2018	NA	NA
GCA_001693025.2	Colletotrichum lindemuthianum	290576	2	AJ301946.1	472	55	CLC Genomics Workbench De novo Assembler v. 6.5.1	Illumina HiSeq	Short	157.7	1767	1276	3	99166722	37.3	7/24/2016	83.1	74.8
GCA_015832465.1	Colletotrichum liriopes	708192	1	GU227805.1	488	52	SPAdes v. JULY-2020	Illumina	Short	75	407	NA	1	53087791	52.7	12/8/2020	NA	NA
GCA_002814275.1	Colletotrichum musae	5464	1	KC566791.1	487	53	SPAdes v. 3.10.1; Velvet v. 1.2.10	Illumina HiSeq	Short	100	12435	NA	0	49118800	53.6	12/8/2017	NA	NA
GCA_014235935.1	Colletotrichum musicola	2175873	1	MG600737.1	489	55	SPAdes v. 3.13.1	Illumina MiSeq	Short	150	2791	2463	0	52725698	54.9	8/18/2020	NA	NA
GCA_014705085.1	Colletotrichum nymphaeae	306554	6	JQ948266.1	495	54	Velvet v. 1.2.10	Illumina NextSeq	Short	50	2610	860	0	50577973	52	9/22/2020	NA	NA
GCA_000350065.2	Colletotrichum orbiculare	1213857	1	AB042308.1	481	54	SSPACE long read v. 1.1; GS De Novo Assembler v. 2010	PacBio RSII; Illumina GAIIx; 454	Both	83	6664	0	2	89748316	36.8	4/1/2013	97.9	97.9
GCA_001831195.1	Colletotrichum orchidophilum	1209926	1	MF772477.1	490	55	SPAdes v. 3.8.2	Illumina HiSeq	Short	200	328	321	1	48556462	51.1	10/21/2016	NA	NA
GCA_014235945.1	Colletotrichum plurivorum	2175906	1	MG600731.1	489	55	SPAdes v. 3.13.1	Illumina MiSeq	Short	150	1169	984	0	49703650	55.8	8/18/2020	NA	NA
GCA_001563125.1	Colletotrichum salicis	1209931	1	JQ948461.1	493	55	Velvet v. 1.2.10	Illumina	Short	40.4	5121	2776	0	48373413	52.8	2/17/2016	NA	NA
GCA_002749775.1	Colletotrichum sansevieriae	328473	1	HQ433226.1	520	56	SOAPdenovo v. DEC-2016	IonTorrent	Short	40	8646	NA	1	51201343	50.7	11/3/2017	NA	NA
GCA_018906765.1	Colletotrichum scovillei	1209932	4	KX673575.1	499	54	CLC NGS Cell v. 9.5.1	Illumina GAII	Short	105	62	59	2	50113654	52	6/16/2021	78.5	78.5
GCA_006783085.1	Colletotrichum shisoi	2078593	1	NR_165889.1	506	54	Megahit v. 1.1.2; SSPACE-standard v. 3.0	Illumina HiSeq	Short	603	27161	20745	2	69667657	46.3	7/9/2019	100	100
GCA_013390195.1	Colletotrichum siamense	690259	20	KC566823.1	486	52	HGAP v. 4	PacBio Sequel	Long	166	22	NA	2	62936415	50.9	7/6/2020	100	100
GCA_004367935.1	Colletotrichum sidae	1347389	1	KF178472.1	479	54	Megahit v. 1.1.2; SSPACE Basic v. 2.1	Illumina HiSeq	Short	107	14933	14826	1	86827816	38	3/22/2019	NA	NA
GCA_001563135.1	Colletotrichum simmondsii	703756	1	JQ948280.1	494	54	Velvet v. 1.1.07	Illumina	Short	39.38	3860	929	0	50474234	51.7	2/17/2016	NA	NA
GCA_014235955.1	Colletotrichum sojae	2175907	1	MG600753.1	489	55	SPAdes v. 3.13.1	Illumina MiSeq	Short	150	1253	1140	0	49351125	55.9	8/18/2020	NA	NA
GCA_004366825.1	Colletotrichum spinosum	1347390	1	KF178475	479	54	Megahit v. 1.1.2; SSPACE Basic v. 2.1	Illumina HiSeq	Short	121	10895	10715	1	82734851	38.7	3/22/2019	NA	NA
GCA_001951195.1	Colletotrichum sublineola	1173701	2	AY376542	500	54	Newbler v. 2.9	454	Short	43	3399	548	2	64848627	45.4	1/13/2017	93.4	93.4
GCA_005350895.1	Colletotrichum tanaceti	1306861	1	MG583758	503	55	Discovar de novo v. 1	Illumina	Short	150	6408	5242	7	57912474	49.2	5/14/2019	90.7	77.8
GCA_014705045.1	Colletotrichum theobromicola	912112	2	MK984256	491	53	Velvet v. 1.2.10	Illumina NextSeq	Short	50	2534	1272	0	55881512	52.6	9/22/2020	NA	NA
GCA_001625265.1	Colletotrichum tofieldiae	708197	5	KX069824	488	52	MIRA v. 4.0; SPAdes v. 3.0 MAY-2014	454;Illumina HiSeq	Short	660	1048	1046	2	52836184	NA	4/19/2016	100	100
GCA_004367215.1	Colletotrichum trifolii	5466	1	KJ576854.1	479	54	CLC Genomics Workbench v. 8; SSPACE Long Read v. 1.1	Illumina HiSeq; PacBio RSII	Both	135	16095	10473	3	109659959	35.2	3/22/2019	100	100
GCA_013201785.1	Colletotrichum tropicale	912113	1	MH636466.1	483	52	SOAPdenovo v. 2.04	Illumina HiSeq	Short	494.08	939	789	1	55848179	52.3	6/1/2020	NA	NA
GCA_014235925.1	Colletotrichum truncatum	5467	4	KC110793.1	494	55	SPAdes v. 3.11.1	PacBio RSII; Illumina HiSeq	Both	150	126	126	0	56102516	50.1	8/18/2020	NA	NA
GCA_013201765.1	Colletotrichum viniferum	1131913	1	KY752043.1	487	52	SOAPdenovo v. 2.04	Illumina HiSeq	Short	143.85	6103	5864	1	68452207	47.1	6/1/2020	NA	NA
GCA_003313185.1	Collybia sp. MG36	2175971	1	AF079580	776	39	platanus version v. 1.2.1	Complete Genomics	Short	71	16846	16613	0	46064087	50.6	7/11/2018	NA	NA
GCA_001566745.1	Conidiobolus coronatus	796925	1	AJ345094.1	632	24	Newbler v. 2.5	454 titanium	Short	16.31	8113	1050	2	39903661	31.9	2/23/2016	89.6	89.6
GCA_000697335.1	Conidiobolus incongruus	1357681	1	AJ345094.1	NA	NA	MaSuRCA v. 1.9.2	Illumina HiSeq	Short	75.57	17076	17076	0	93895354	22.4	6/2/2014	NA	NA
GCA_003019895.1	Coniella lustricola	2025994	1	NR_156349.1	NA	NA	AllPathsLG v. R49403	Illumina	Short	139.1	985	634	0	36564510	51.8	3/27/2018	NA	NA
GCA_011317545.1	Coniella vitis	2033813	1	KX890014	524	48	HGAP v. 2.3	PacBio	Long	46	22	22	0	41538566	49.6	3/16/2020	NA	NA
GCA_002794785.1	Coniferiporia sulphurascens	175648	1	EF527213	631	47	Falcon v. 0.5.0	PacBio	Long	173	31	31	0	39347566	50.5	11/21/2017	NA	NA
GCA_002798055.1	Coniochaeta hoffmannii	91930	1	FJ515295	499	55	MIRA v. 4.0; Geneious v. R10	IonTorrent	Short	45.5	870	869	1	30794135	55.8	11/28/2017	NA	NA
GCA_001879275.1	Coniochaeta ligniaria	1408157	1	KJ188673	488	54	Allpaths-LG v. R47710	Illumina	Short	94.4	280	135	0	42382780	51.7	11/15/2016	NA	NA
GCA_007388105.1	Coniochaeta prunicola	744408	1	GQ154541	487	52	MEGAHIT v. 1.1.2	Illumina HiSeq	Short	51	2276	2256	2	33145903	54	7/24/2019	97.1	97.1
GCA_003635345.1	Coniochaeta pulveracea	177199	1	GQ154541	NA	NA	SPAdes v. 3.10.1	Illumina MiSeq	Short	170	869	852	1	30020651	51.4	10/11/2018	NA	NA
GCA_000271625.1	Coniophora puteana	741705	1	AJ419199	643	43	Newbler v. 2.5	454; Illumina	Short	49.54	692	210	0	42968544	52.3	6/21/2012	NA	NA
GCA_000281105.1	Coniosporium apollinis	1168221	1	NR_159787.1	492	53	ALLPATHS v. R40819	Illumina	Short	128	241	169	0	28645321	52.1	7/24/2012	NA	NA
GCA_004523985.2	Coniothyrium glycines	NA	3	JF740185	497	47	Canu v. 1.8	Illumina MiSeq and Oxford Nanopore MinION	Both	1722.11	271	260	0	32750135	NA	NA	NA	NA
GCA_013368325.1	Coprinellus angulatus	980116	2	MH856802.1	NA	NA	HGAP v. 3	PacBio RSII	Long	68.51	273	273	77	59300204	52.6	6/23/2020	99.2	80
GCA_004369175.1	Coprinellus micaceus	71717	1	MZ493095	603	48	AllPathsLG v. R49403	Illumina	Short	74.8	704	704	3	77386123	53.7	3/25/2019	100	100
GCA_000182895.1	Coprinopsis cinerea	240176	2	AF345816	623	52	NA	ABI; lab finishing	NA	NA	68	68	0	36192590	51.6	7/30/2003	NA	NA
GCA_004369085.1	Coprinopsis marcescibilis	230819	1	FM878021.1	NA	NA	AllPathsLG v. R49403	Illumina	Short	94.4	1533	817	0	38912666	49.7	3/25/2019	NA	NA
GCA_900156845.1	Coprinopsis strossmayeri	76940	1	LC146728	613	48	NA	NA	NA	93900000	877	622	1	33316483	49	1/26/2017	NA	NA
GCA_003316025.1	Coprinus comatus	56187	1	JQ901445.1	581	44	platanus version v. 1.2.1	Complete Genomics	Short	122	6741	4507	1	30625501	42.1	7/13/2018	NA	NA
GCA_002968875.1	Cordyceps cicadae	218633	3	HQ880826	500	59	SOAPdenovo v. 2.3	Illumina HiSeq	Short	80	1799	595	1	34107548	52	3/5/2018	NA	NA
GCA_003025275.1	Cordyceps farinosa	89141	2	HM242261.1	499	56	Velvet v. 1.2.01	Illumina HiSeq	Short	200	10056	1106	1	38042812	49.6	3/30/2018	NA	NA
GCA_001636725.1	Cordyceps fumosorosea	1081104	1	AF368805.1	500	60	SOAPdenovo v. 1.05	Illumina HiSeq	Short	86.99	685	430	0	33485962	53.6	5/4/2016	NA	NA
GCA_006981985.1	Cordyceps javanica	43265	2	KT225592.1	500	57	Allpaths-LG v. 42328	Illumina	Short	338	429	102	0	34933242	53.1	7/15/2019	NA	NA
GCA_008080495.1	Cordyceps militaris	73501	3	AY725790.1	476	56	HGAP v. 2.3.0	PacBio	Long	180	NA	7	4	33618380	50.91	11/30/2017	99.8	99.6
GCA_003025255.1	Cordyceps pruinosa	129524	1	AY491995	494	58	Velvet v. 1.2.01	Illumina HiSeq	Short	200	10681	6013	1	36697038	52.6	3/30/2018	NA	NA
GCA_003025305.1	Cordyceps tenuipes	45847	1	AY491997	498	61	Velvet v. 1.2.01	Illumina HiSeq	Short	200	2012	345	1	30626354	52.8	3/30/2018	NA	NA
GCA_019137255.1	Corinectria fuckeliana	930093	2	MF593152	462	55	CLC NGS Cell v. 12	Illumina MiSeq	Short	20	819	737	1	42250300	50	7/6/2021	NA	NA
GCA_007896425.1	Coriolopsis trogii	76130	1	KJ668440	559	48	FALCON v. 1.0	PacBio Sequel	Long	220	29	29	5	39875335	55.5	8/7/2019	100	100
GCA_015039465.1	Cortinarius glaucopus	171480	1	KY964799	591	46	AllPathsLG v. R44008; PBJelly	Illumina; PacBio	Both	107	2103	769	1	63450306	44.3	10/27/2020	NA	NA
GCA_016906405.1	Corynespora cassiicola	59586	44	MH536840	473	54	Canu v. 1.3	Oxford Nanopore GridION	Long	115	32	32	38	45111533	51.1	2/18/2021	99.1	96
GCA_019202945.1	Corynespora olivacea	132096	1	JQ044429	477	50	SPAdes v. 3.9.0	Illumina NovaSeq	Short	119	7975	7745	1	34047820	52.9	7/13/2021	NA	NA
GCA_014925845.1	Crassisporium funariophilum	1954473	1	KF830096	618	46	Falcon v. 1.8.8	PacBio	Long	120	41	41	0	37117181	48.7	10/23/2020	NA	NA
GCA_015657495.1	Crepidotus variabilis	179855	1	MT055887.1	641	42	AllPathsLG v. R49403	Illumina	Short	111.2	1173	435	0	38577924	46.8	11/15/2020	NA	NA
GCA_000464975.1	Cronartium comandrae	1301515	1	L76480.1	611	NA	ABySS v. 1.3.4	Illumina HiSeq	Short	549	54532	35717	0	68605838	40.6	9/9/2013	NA	NA
GCA_015951145.1	Cronartium quercuum	708437	2	DQ190735	620	34	Allpaths-LG	454; Illumina	Short	70	10431	1198	0	76567842	42.8	12/3/2020	NA	NA
GCA_000500245.1	Cronartium ribicola	1301521	1	KF387533	619	32	ABySS v. 1.3.4	Illumina HiSeq	Short	629	59233	41096	0	94332870	41.4	11/22/2013	NA	NA
GCA_004379715.1	Crucibulum laeve	68775	1	MT444101.1	667	41	AllPathsLG v. R49403	Illumina	Short	106.6	1650	574	0	44728771	45.5	3/25/2019	NA	NA
GCA_000504465.1	Cryomyces antarcticus	1323836	1	NR_111726.1	NA	NA	CLC Genomic Workbench v. 6	IonTorrent	Short	108	12491	12491	1	24323699	53.8	12/6/2013	NA	NA
GCA_005059845.1	Cryomyces minteri	331657	1	DQ028270.1	NA	NA	MaSuRCA v. 2.3.2	Illumina MiSeq	Short	235	4765	4506	0	44140187	53.9	5/2/2019	NA	NA
GCA_014849955.1	Cryphonectria carpinicola	2725329	2	MT330392.1	NA	NA	SPAdes v. 3.13.0	Illumina NovaSeq	Short	26.4	2750	1680	1	42233586	52	10/5/2020	NA	NA
GCA_014851275.1	Cryphonectria japonica	2093782	3	MT330397.1	NA	NA	SPAdes v. 3.13.0	Illumina NovaSeq	Short	48.3	322	274	1	38524611	53	10/5/2020	NA	NA
GCA_004802535.1	Cryphonectria macrospora	179775	1	EF026116	554	49	CLC Genomics Workbench v. 7.0	Illumina MiSeq	Short	71.3	459	261	1	38760060	52.7	4/22/2019	NA	NA
GCA_014850565.1	Cryphonectria naterciae	1208917	2	NR_159875	584	48	SPAdes v. 3.13.0	Illumina NovaSeq	Short	19.1	1530	1104	1	39401878	53.5	10/5/2020	NA	NA
GCA_006503525.1	Cryphonectria nitschkei	187221	2	EU331074	578	48	CLC Genomics Workbench v. 7.0	Illumina MiSeq	Short	106.7	648	394	1	38826615	52.6	6/28/2019	NA	NA
GCA_011745365.1	Cryphonectria parasitica	660469	93	KC851946	541	49	Arachne v. 20071016	NA	NA	8.54	33	26	2	43870411	50.8	3/25/2020	100	100
GCA_014849355.1	Cryphonectria radicalis	40262	7	GU109283	633	47	SPAdes v. 3.13.0	Illumina NovaSeq	Short	45.9	386	308	1	40556870	53.3	10/5/2020	NA	NA
GCA_001720205.1	Cryptococcus amylolentus	1295533	2	NR_111372	463	44	allpaths v. R47093	Illumina	Short	117	18	15	0	20254996	53.4	9/6/2016	NA	NA
GCA_001720245.1	Cryptococcus depauperatus	1295532	2	AJ568015	463	44	allpaths v. R47910	Illumina	Short	146	72	41	0	15656276	44.7	9/6/2016	NA	NA
GCA_006352305.1	Cryptococcus floricola	2591691	2	MK248693.1	NA	NA	Canu v. 1.7	PacBio Sequel; Oxford Nanopore MinION; Illumina HiSeq	Both	252	16	16	20	21743217	53.48	6/18/2019	99.9	99.4
GCA_000185945.1	Cryptococcus gattii	367775	19	EF568052	468	44	NA	NA	NA	NA	21	14	50	18374760	47.88	1/12/2011	99.9	98.5
GCA_000091045.1	Cryptococcus neoformans	214684	67	EF568053	467	43	NA	NA	NA	NA	37	14	2	19051922	48.54	1/7/2005	100	100
GCA_006992865.1	Cryptococcus neoformans AD hybrid	192011	1	GQ850204	467	43	Canu v. 1.5	Oxford Nanopore GridION	Long	44	559	559	4	27181434	48.3	7/15/2019	99.7	99.6
GCA_006149155.1	Cryptococcus wingfieldii	5619	2	NR_111375	463	44	Canu v. 1.7	PacBio Sequel; Illumina	Both	165	15	15	7	20871786	53.39	6/7/2019	100	100
GCA_014805705.1	Cucumispora dikerogammari	658444	1	GQ258752.1	NA	NA	SPAdes v. 3.12.0	Illumina HiSeq	Short	1200	7975	7783	1	32414047	26.1	9/30/2020	NA	NA
GCA_010015615.1	Cucurbitaria berberidis	1168544	1	JF740191	458	49	AllPathsLG v. R42328	Illumina	Short	145.7	184	42	3	32905402	49.3	1/29/2020	91.7	87.5
GCA_013054445.1	Cudoniella acicularis	354080	1	DQ202512	475	53	MIRA v. 4.0; Geneious v. R11	IonTorrent	Short	12	2801	2799	1	58976596	45.7	5/12/2020	NA	NA
GCA_000697315.1	Cunninghamella bertholletiae	1357680	2	KX638508	679	33	MaSuRCA v. 1.9.2	Illumina HiSeq	Short	82.92	880	880	0	31100047	24.7	6/2/2014	NA	NA
GCA_017871115.1	Cunninghamella blakesleeana	155726	1	KF225029.1	NA	NA	HGAP v. 0.3	Illumina	Short	100	12	12	0	31944560	26.6	4/8/2021	NA	NA
GCA_000697015.1	Cunninghamella elegans	1274792	1	AF254929.1	615	38	MaSuRCA v. 1.9.2	Illumina HiSeq	Short	115.42	1380	1380	0	31743477	24.5	6/2/2014	NA	NA
GCA_002982235.1	Curvularia geniculata	418126	2	KJ207417.1	502	47	SPAdes v. 3.9	Illumina HiSeq	Short	18	741	737	1	33535945	50.6	3/8/2018	NA	NA
GCA_011058905.1	Curvularia kusanoi	90978	1	AF071352.1	513	48	SPAdes v. 3.13	Illumina HiSeq	Short	151	146	107	0	33340726	52.1	3/3/2020	NA	NA
GCA_005212705.1	Curvularia lunata	5503	2	MH397144	486	46	SPAdes v. 3.9	Illumina HiSeq	Short	8	741	737	1	33535945	50.6	5/6/2019	NA	NA
GCA_000817285.1	Curvularia papendorfii	1537989	1	NR_147455.1	NA	NA	Velvet v. 1.2.07	Illumina HiSeq; PacBio	Both	121	374	374	3	33379470	50.6	1/12/2015	100	100
GCA_002335565.1	Cutaneotrichosporon arboriforme	387937	1	NR_154831.1	448	42	spades v. 3.6.2, SSPACE Standard v. 3.0	MiSeq	Short	57	31	28	1	19894493	60.6	8/30/2017	NA	NA
GCA_001600275.1	Cutaneotrichosporon curvatum	57679	2	KX525687.1	437	41	ALLPATHS-LG v. 52155	HiSeq 2500	Short	305	182	75	0	18637344	57.9	3/1/2016	NA	NA
GCA_001613755.1	Cutaneotrichosporon cutaneum	5554	2	KP132863.1	438	44	SOAPdenovo v. Sep-2013	Illumina MiSeq	Short	142	922	21	0	30717177	57.5	4/7/2016	NA	NA
GCA_002335625.1	Cutaneotrichosporon cyanovorans	1078942	1	JF680900.1	431	42	spades v. 3.6.2, SSPACE Standard v. 3.0	MiSeq	Short	64	101	90	1	19941766	58	8/30/2017	NA	NA
GCA_002335585.1	Cutaneotrichosporon daszewskae	181174	1	NR_144763.1	NA	NA	spades v. 3.6.2, SSPACE Standard v. 3.0	MiSeq	Short	71	15	12	1	17225847	61	8/30/2017	NA	NA
GCA_020011015.1	Cutaneotrichosporon dermatis	129132	1	KX833109.1	438	42	FALCON v. 0.3.0; Celera Assembler v. 8.3	PacBio Sequel; Illumina	Both	96.21	38	37	3	39305439	60.1	9/13/2021	100	100
GCA_003116955.1	Cutaneotrichosporon mucoides	82522	1	KY103029.1	NA	NA	ALLPATHS-LG v. 52488	HiSeq 2500	Short	171	250	84	0	40783511	60.1	3/22/2018	NA	NA
GCA_008065305.1	Cutaneotrichosporon oleaginosum	879819	3	KM821406	443	43	FALCON v. 5.0.1.9585	PacBio	Long	230	8	NA	2	19820908	60.7	8/22/2019	100	100
GCA_900618795.1	Cyanodermella asteris	1986089	1	KT758843	535	51	NA	NA	NA	60	591	37	1	28667544	52.6	11/23/2018	NA	NA
GCA_015501535.1	Cyathus striatus	68777	1	DQ486697	676	43	Falcon v. 0.2.2	PacBio	Long	52.65	1562	1562	0	91180015	43.3	11/16/2020	NA	NA
GCA_009281745.1	Cyberlindnera americana	36016	2	KU144367.1	NA	NA	Velvet v. 1.2.10	Illumina HiSeq	Short	172.4	485	176	1	11473843	41.2	10/23/2019	NA	NA
GCA_001983305.1	Cyberlindnera fabianii	36022	5	KP131995	532	42	DBG2OLC v. June 11, 2015	Illumina MiSeq; PacBio	Both	120	25	25	5	12188250	44.4	2/2/2017	99.8	99.4
GCA_000328385.1	Cyberlindnera jadinii	1128122	4	AF458091.1	476	44	Newbler assembler v. 1.1.03.24; Arachne v. 2.0	454 GS FLX; ABI 3730	Short	20	1163	1002	9	14275310	44.69	5/22/2012	99.4	97.7
GCA_003708355.2	Cyberlindnera maclurae	65811	1	NR_152485.1	487	45	SPADES v. 3.7	Illumina HiSeq 2500	Short	152	1683	1669	0	10940800	48.8	10/31/2018	NA	NA
GCA_003707745.1	Cyberlindnera misumaiensis	131113	1	NR_152488.1	483	40	DISCOVAR v. r51885	Illumina HiSeq 2500	Short	42	397	361	1	10543864	48.5	10/31/2018	NA	NA
GCA_003706445.2	Cyberlindnera mrakii	1004253	1	NR_073352.1	NA	NA	SPADES v. 3.7	Illumina HiSeq 2500	Short	35	484	481	1	12770071	42.4	10/31/2018	NA	NA
GCA_003706915.2	Cyberlindnera petersonii	36028	1	NR_152489.1	NA	NA	SPADES v. 3.7	Illumina HiSeq 2500	Short	46	343	339	0	11642797	43.4	10/31/2018	NA	NA
GCA_003709245.2	Cyberlindnera saturnus	907340	1	KP257575.1	NA	NA	DISCOVAR v. r51885	Illumina HiSeq 2500	Short	99	679	647	1	13428844	42.8	10/31/2018	NA	NA
GCA_003708225.2	Cyberlindnera suaveolens	907738	1	NR_165972.1	519	42	SPADES v. 3.7	Illumina HiSeq 2500	Short	44	635	627	1	12383686	42.9	10/31/2018	NA	NA
GCA_017948575.1	Cyberlindnera subsufficiens	1004254	1	NR_165973.1	516	42	Velvet v. 1.2.08	Illumina NovaSeq	Short	350	632	571	1	12626481	41.8	4/14/2021	NA	NA
GCA_003708285.1	Cyberlindnera xylosilytica	1667614	1	NR_172382.1	NA	NA	DISCOVAR v. r51885	Illumina HiSeq 2500	Short	64	490	464	1	13952255	49.6	10/31/2018	NA	NA
GCA_000934385.1	Cylindrobasidium torrendii	1314674	1	MW029958.1	NA	NA	Allpaths-LG v. R42328	Illumina	Short	134.3	1222	1149	0	31574086	51.9	2/25/2015	NA	NA
GCA_013756995.1	Cylindrocarpon cylindroides	94995	1	JF735312	458	55	CLC NGS Cell v. 2017	Illumina MiSeq	Short	50	2249	2140	1	44312118	53.3	7/27/2020	NA	NA
GCA_014621425.1	Cylindrodendrum hubeiense	595255	1	KR816357	454	51	MIRA v. 4.0; Geneious v. R11	IonTorrent	Short	22.9	1040	1038	0	48811092	51.8	9/17/2020	NA	NA
GCA_001599975.1	Cystobasidiopsis lactophilus	5440	1	NR_073299	536	40	ALLPATHS-LG v. 52155	HiSeq 2500	Short	241	53	19	0	22180604	56.2	3/1/2016	NA	NA
GCA_001599955.1	Cystobasidium pallidum	106015	1	JX188228.1	559	44	ALLPATHS-LG v. 52155	HiSeq 2500	Short	259	257	69	0	21721408	49.7	3/1/2016	NA	NA
GCA_014825535.1	Cystofilobasidium bisporidii	5411	2	NR_154785	542	47	SPAdes v. 3.11.1	Illumina MiSeq; Illumina Hiseq2500	Short	60	2057	2031	0	21510333	63.9	9/30/2020	NA	NA
GCA_014825545.1	Cystofilobasidium capitatum	5412	1	AY052493.1	528	44	SPAdes v. 3.11.1	Illumina MiSeq; Illumina Hiseq2500	Short	55	2693	2678	0	21147027	58.8	9/30/2020	NA	NA
GCA_014825955.1	Cystofilobasidium ferigula	89921	2	NR_137602.1	527	46	SPAdes v. 3.11.1	Illumina MiSeq; Illumina Hiseq2500	Short	65	41449	40460	0	31320267	63.6	9/30/2020	NA	NA
GCA_014825745.1	Cystofilobasidium macerans	89926	2	NR_154835.1	538	46	SPAdes v. 3.11.1	Illumina MiSeq; Illumina Hiseq2500	Short	95	4341	4293	1	20927859	65.3	9/30/2020	NA	NA
GCA_003795295.1	Cytospora leucostoma	1230097	1	MK673081	526	51	ABySS v. 1.9.0	Illumina HiSeq	Short	154	1391	353	0	37570220	52.4	11/19/2018	NA	NA
GCA_016508685.1	Cytospora piceae	2570895	1	NR_163759.1	NA	NA	SMARTdenovo v. 1.0	PacBio	Long	200	21	21	2	39248550	51.8	1/5/2021	100	100
GCA_000292625.1	Dacryopinax primogenitus	1858805	1	KT251038.1	NA	NA	Newbler v. 2.4	Sanger; 454; Illumina	Short	43	965	99	1	29503487	52	8/21/2012	NA	NA
GCA_012184295.1	Dactylella cylindrospora	1814901	1	DQ494364	526	46	SOAPdenovo v. FEB-2011	Illumina	Short	106	2073	140	1	37713459	46	4/8/2020	NA	NA
GCA_000441935.1	Dactylellina haptotyla	1284197	1	MH862541.1	NA	NA	Newbler v. 2.3	454	Short	28	1343	1279	1	39531920	45.3	7/23/2013	NA	NA
GCA_000935225.1	Dactylonectria macrodidyma	307937	1	MK602784.1	457	53	CLC NGS Cell v. 7.0.4	Illumina MiSeq	Short	74	1466	911	1	57996413	50	3/2/2015	NA	NA
GCA_011426295.1	Dactylonectria torresensis	1199091	3	MK602787	455	51	SPAdes v. 3.11.1	Illumina NextSeq 500	Short	53	2396	2396	1	64211322	50.2	3/18/2020	NA	NA
GCA_001632345.1	Daedalea quercina	1314783	1	EU768810	560	45	Allpaths-LG v. R41043	Illumina	Short	144.4	1025	357	0	32736329	54.8	4/26/2016	NA	NA
GCA_018842695.1	Daldinia caldariorum	326644	1	JX658452	470	49	Newbler v. 2.3	454	Short	28	204	109	1	37763794	44.6	6/11/2021	NA	NA
GCA_008694065.1	Daldinia childiae	326645	1	JX658464	498	47	FALCON v. 0.2JASM; SOAPdenovo v. 2.04	PacBio Sequel; Illumina HiSeq	Both	556	282	133	9	38652569	44.1	9/25/2019	99.7	98.6
GCA_902805455.1	Daldinia concentrica	42361	1	EU201138	501	47	NA	NA	NA	100	69	69	3	37605921	43.8	4/24/2020	99.9	99.8
GCA_001951055.1	Daldinia eschscholtzii	1169046	2	MK448271	484	49	SOAPdenovo v. 1.05	Illumina HiSeq	Short	50	875	98	3	35814014	46.8	1/12/2017	100	100
GCA_003706395.1	Danielozyma ontarioensis	130807	1	NR_077077	313	49	SPADES v. 3.7	Illumina HiSeq 2500	Short	52	78	78	1	10701656	46.6	10/31/2018	NA	NA
GCA_009806335.1	Davidsoniella australis	1580834	1	U75629.1	NA	NA	CLC Genomics Workbench v. 11.0.1.0	IonTorrent	Short	24	4520	4520	1	34127347	44.8	12/27/2019	NA	NA
GCA_004009845.1	Davidsoniella eucalypti	1580835	1	U75627.1	NA	NA	Canu v. 1.4; SSPACE-LongRead v. 2018-11; GapFiller v. 2018-11	PacBio; Illumina HiSeq	Both	69	1269	1213	17	41365587	46	1/9/2019	99.5	96
GCA_009806295.1	Davidsoniella neocaledoniae	1580836	1	NR_159853.1	NA	NA	CLC Genomics Workbench v. 11.0.1	IonTorrent	Short	24	1907	1907	3	33504845	44.7	12/27/2019	99.5	99.2
GCA_001513805.1	Davidsoniella virescens	1580837	1	AF043603	473	45	CLCBio de novo Assembler v. Aug 2015	Illumina GAIIx	Short	82	629	561	1	33427969	44.6	1/13/2016	NA	NA
GCA_003706415.2	Deakozyma indianensis	1470396	1	KJ476206	287	44	SPADES v. 3.7	Illumina HiSeq 2500	Short	42	171	168	0	11752853	47.8	10/31/2018	NA	NA
GCA_003708665.2	Debaryomyces fabryi	58627	2	NR_138186.1	549	38	SPADES v. 3.7	Illumina HiSeq 2500	Short	31	341	336	1	11936357	35.7	10/31/2018	NA	NA
GCA_016097625.1	Debaryomyces hansenii	4959	12	KX859775.1	594	38	CANU v. 2.0	PacBio Sequel	Long	122	6	6	8	12580919	36.43	12/16/2020	100	100
GCA_003708605.2	Debaryomyces maramus	27297	1	AJ586525.1	NA	NA	SPADES v. 3.7	Illumina HiSeq 2500	Short	86	271	271	1	11106094	37.3	10/31/2018	NA	NA
GCA_003708585.1	Debaryomyces nepalensis	27299	1	AB220029.1	552	38	SPADES v. 3.7	Illumina HiSeq 2500	Short	30	162	161	1	11459832	36.9	10/31/2018	NA	NA
GCA_003708935.1	Debaryomyces prosopidis	148098	1	AB053100.1	549	37	SPADES v. 3.7	Illumina HiSeq 2500	Short	152	341	323	1	12928139	35.7	10/31/2018	NA	NA
GCA_003708965.1	Debaryomyces subglobosus	522693	1	NR_130692.1	549	38	SPADES v. 3.7	Illumina HiSeq 2500	Short	27	242	241	1	11553930	35.4	10/31/2018	NA	NA
GCA_010015605.1	Decorospora gaudefroyi	184978	1	AF394541	510	47	AllPathsLG v. R49403	Illumina	Short	152.6	980	699	0	30559368	52.2	1/29/2020	NA	NA
GCA_010093945.1	Delitschia confertaspora	1513339	1	MF459003.1	NA	NA	AllPathsLG v. R46652	Illumina	Short	143.2	878	764	0	31159062	48.5	1/31/2020	NA	NA
GCA_009982845.1	Delphinella strobiligena	147560	1	MH860318.1	670	50	Falcon v. 0.4.2	PacBio	Long	188.61	17	17	1	29209081	48.1	1/29/2020	NA	NA
GCA_004369135.1	Dendrothele bispora	1314807	1	MH863802.1	NA	NA	AllPathsLG v. R44849	Illumina	Short	103.6	7939	3942	1	130650616	44.6	3/25/2019	NA	NA
GCA_004679275.1	Dentipellis fragilis	205917	1	JQ716933.1	505	47	MIRA v. 4.0	IonTorrent	Short	19.9	2072	2045	1	32180624	54	4/5/2019	NA	NA
GCA_001630405.1	Diaporthe ampelina	1214573	2	MG281000	499	56	ABySS v. 1.9.0	Illumina HiSeq	Short	80	1029	904	1	59495866	51.7	4/25/2016	NA	NA
GCA_001447215.1	Diaporthe aspalathi	626713	1	KC343036.1	490	55	ABySS v. 1.37	Illumina HiSeq	Short	100	5371	1871	0	55029878	51.6	11/20/2015	NA	NA
GCA_013364905.1	Diaporthe capsici	1738887	1	MF574244.1	NA	NA	HGAP v. 2.3	PacBio	Long	100	20	20	2	57558510	51.3	6/22/2020	75.9	75.9
GCA_014873005.1	Diaporthe citri	83186	4	MH063904	493	55	SPAdes v. 3.14	Illumina HiSeq	Short	173	168	168	6	63637472	47.5	10/9/2020	100	100
GCA_016432825.1	Diaporthe citriasiana	1365815	2	KJ490616.1	NA	NA	SPAdes v. 3.14	Illumina HiSeq	Short	105	395	395	1	50671018	52.8	12/29/2020	NA	NA
GCA_014872995.1	Diaporthe citrichinensis	1365816	1	KC357560	460	53	SPAdes v. 3.14	Illumina HiSeq	Short	106	178	178	1	54500586	54.1	10/9/2020	NA	NA
GCA_016859255.1	Diaporthe destruens	748119	1	KP990626	493	53	Canu v. 1.5	Oxford Nanopore PromethION	Long	121.83	47	47	2	56108228	48.7	2/10/2021	85.5	85.5
GCA_001702395.2	Diaporthe helianthi	158607	1	MK507892	488	53	SPAdes v. 3.11	Illumina MiSeq	Short	30	8358	7376	0	63672038	43.9	8/10/2016	NA	NA
GCA_000800745.1	Diaporthe longicolla	54899	2	MK483179	492	53	ABySS v. 1.37	Illumina HiSeq	Short	100	2426	985	1	64714568	48.3	12/11/2014	NA	NA
GCA_000275845.1	Dichomitus squalens	732165	4	AM988624	553	49	Newbler v. 2.5	454; Illumina	Short	50.63	1865	542	2	42748430	55	7/3/2012	100	100
GCA_016256075.1	Dictyocoela muelleri	279532	1	MG773242.1	NA	NA	SPAdes v. 3.12.0	Illumina HiSeq	Short	110	11702	11522	0	41922160	26.1	12/22/2020	NA	NA
GCA_016255985.1	Dictyocoela roeselum	288439	1	MG773221.1	NA	NA	SPAdes v. 3.12.0	Illumina HiSeq	Short	10	1068	1033	0	2205980	35.4	12/22/2020	NA	NA
GCA_013387415.1	Dictyopanus pusillus	NA	1	AF289061	573	45	canu v. 1.7	PacBio	Long	40	3463	3463	6	49366550	NA	NA	98.2	94.8
GCA_006538405.1	Dicyma pulvinata	323531	1	KF986550.1	NA	NA	SOAPdenovo v. 2.04	Illumina HiSeq 2000; PacBio	Both	93	71	71	4	46845581	57.6	5/24/2019	100	100
GCA_003705635.1	Diddensiella caesifluorescens	1194607	1	JF895510	465	38	SPADES v. 3.7	Illumina HiSeq 2500	Short	90	272	266	1	12007881	44.6	10/31/2018	NA	NA
GCA_016630955.1	Didymella arachidicola	749598	1	GU237833	451	47	Canu v. APRIL-2018	PacBio	Long	100	25	25	6	40718799	54.5	1/13/2021	100	100
GCA_010094145.1	Didymella exigua	1150837	1	GU237794	451	48	AllPathsLG v. R42328	Illumina	Short	82.1	1010	176	0	34389227	52.7	1/31/2020	NA	NA
GCA_011058895.1	Didymella heteroderae	1769908	1	GU237925	451	47	SPAdes v. 3.13	Illumina HiSeq	Short	90	678	620	1	37069316	52.7	3/3/2020	NA	NA
GCA_011058865.1	Didymella keratinophila	2301244	1	NR_158275.1	450	47	SPAdes v. 3.13	Illumina HiSeq	Short	73	639	577	1	36217471	52.8	3/3/2020	NA	NA
GCA_004335245.1	Didymella lethalis	749627	2	GU237729	451	47	SPAdes v. 3.11.1	Illumina NextSeq	Short	112	512	512	1	33240392	52.6	3/8/2019	NA	NA
GCA_004151525.1	Didymella pinodes	749589	5	GU237883	451	47	SPAdes v. 3.11.1	Illumina NextSeq	Short	71	1593	1593	1	33765702	52.7	2/8/2019	NA	NA
GCA_004522025.1	Didymella segeticola	2021029	1	KY742084.1	451	49	SOAPdenovo v. 2.04; GapCloser v. 1.12	Illumina HiSeq; PacBio RS	Both	227	23	23	14	33448292	51.9	3/29/2019	99.9	99.1
GCA_001600575.1	Didymobotryum rigidum	1635097	1	LC228650.1	NA	NA	ALLPATHS-LG v. 52488	HiSeq 2500	Short	204	178	31	0	41729728	54.7	3/1/2016	NA	NA
GCA_010094045.1	Didymosphaeria enalia	85948	1	OK235338.1	NA	NA	AllPathsLG v. R47710	Illumina	Short	81.2	2127	661	1	61207694	41.6	1/31/2020	NA	NA
GCA_003614675.1	Dimargaris cristalligena	215637	1	AY997043.1	NA	NA	SPAdes v. 3.5.0	Illumina	Short	100	2245	2220	0	30654840	48.1	10/4/2018	NA	NA
GCA_001600655.1	Dioszegia aurantiaca	4973	1	EU266500	428	41	ALLPATHS-LG v. 52488	HiSeq 2500	Short	188	139	52	0	19344119	53.6	3/1/2016	NA	NA
GCA_001600615.1	Dioszegia crocea	4974	1	AF314988	389	40	ALLPATHS-LG v. 52488	HiSeq 2500	Short	258	86	26	0	20595339	53.2	3/1/2016	NA	NA
GCA_011320215.1	Diplocarpon rosae	946125	3	MH855164.1	579	58	Velvet v. 2; SOAPdenovo v. 2	Illumina	Short	105	2795	1915	1	27574209	49.6	3/16/2020	NA	NA
GCA_001883845.1	Diplodia corticola	236234	1	MG220430	502	55	CLC Genomics Workbench v. 7.0.4	Illumina	Short	272	286	181	1	34986079	57.1	11/18/2016	NA	NA
GCA_000729945.1	Diplodia sapinea	66738	2	MT210352	495	52	CLC GENOMICS de novo assembler v. 6.0	Illumina MiSeq	Short	10	2367	1889	1	35241951	56.8	7/16/2014	NA	NA
GCA_001455585.1	Diplodia scrobiculata	280322	1	KX464102	493	54	CLC NGS Cell v. 7.0	Illumina MiSeq	Short	15	4037	3772	1	34931051	57	12/2/2015	NA	NA
GCA_001975905.1	Diplodia seriata	420778	2	MK257126	492	54	SOAPdenovo v. 2.04	Illumina HiSeq	Short	276.86	469	115	0	37268684	56.5	1/31/2017	NA	NA
GCA_003707475.1	Dipodascus albidus	27315	1	MH153595.1	465	25	DISCOVAR v. r51885	Illumina HiSeq 2500	Short	58	766	725	1	16263702	35.8	10/31/2018	NA	NA
GCA_003708655.1	Dipodascus geniculatus	44078	1	AF157596.1	NA	NA	DISCOVAR v. r51885	Illumina HiSeq 2500	Short	67	385	303	0	15199412	41.1	10/31/2018	NA	NA
GCA_013315955.1	Dirinaria sp. GBRC AP01	2575408	1	EU722342	NA	NA	Megahit v. 1.1.2; CLC NGS Cell v. 11	IonTorrent	Short	12	8621	8621	0	31679228	49.1	6/10/2020	NA	NA
GCA_010015565.1	Dissoconium aciculare	1314786	1	AY725521.1	478	60	AllPathsLG v. R44849	Illumina	Short	97.7	232	54	0	26537235	52.6	1/29/2020	NA	NA
GCA_016097935.1	Dissophora globulifera	979702	2	JX975910.1	568	41	SPAdes v. 3.13.1; AAFTF v. 0.2.3	Illumina HiSeq	Short	15	3721	2632	1	39164784	50.5	12/16/2020	NA	NA
GCA_015499975.1	Dissophora ornata	979620	1	KU738459.1	579	39	SPAdes v. 3.13.1; AAFTF v. 0.2.3	Illumina HiSeq	Short	14	5723	4002	1	38407782	48.7	11/16/2020	NA	NA
GCA_003285555.1	Diutina catenulata	45537	1	NR_077200.1	313	43	SPAdes v. 3.9.1	Illumina HiSeq	Short	61.17	613	613	1	13099930	53.1	7/2/2018	NA	NA
GCA_008704595.1	Diutina rugosa	5481	1	GU144663.1	352	49	SOAPdenovo v. 2.04; Redundans v. 0.13c	NA	NA	200	328	169	0	13445959	49.6	9/26/2019	NA	NA
GCA_003547095.1	Diversispora epigaea	1348612	1	NR_121422.1	455	35	SOAP2 v. 2.0	Illumina HiSeq	Short	500	8629	731	8	156576535	25.1	9/12/2018	96.8	91.8
GCA_010015815.1	Dothidotthia symphoricarpi	1392245	1	NR_169684.1	459	48	AllPathsLG v. R47710	Illumina	Short	93.4	349	59	4	34433519	47.9	1/29/2020	92.5	86.7
GCA_000340195.1	Dothistroma septosporum	675120	19	MG720632	446	52	Newbler v. 2.5	454; Illumina; Sanger	Short	34.28	151	20	1	30209431	53.1	2/25/2013	NA	NA
GCA_001625195.1	Drechmeria coniospora	98403	2	AF106018.1	487	60	HGAP v. 2.0	PacBio; Illumina HiSeq	Both	105	36	28	2	32831003	54.91	3/23/2016	100	100
GCA_012184305.1	Drechslerella brochopaga	47238	1	HQ711929.1	484	51	SOAPdenovo v. FEB-2011	Illumina	Short	80	9592	242	0	35431589	49.4	4/8/2020	NA	NA
GCA_000525045.1	Drechslerella stenobrocha	1043628	1	AY773460.1	497	45	Newbler v. 2.7	Illumina HiSeq	Short	80	626	100	1	21174508	52.3	1/31/2014	NA	NA
GCA_000230595.3	Edhazardia aedis	1003232	1	AY649786.1	NA	NA	Newbler v. MapAsmResearch	454	Short	20	2379	1429	0	51348006	22.8	10/14/2011	NA	NA
GCA_002240705.1	Elaphomyces granulatus	519963	1	MT345264.1	489	62	AllPaths v. 2014	Illumina HiSeq	Short	350	12307	8670	1	54153615	45.6	8/4/2017	NA	NA
GCA_005959805.1	Elsinoe ampelina	302913	2	AY826763	530	57	SOAPdenovo v. JUL-2018	PacBio; Illumina HiSeq	Both	253	13	13	2	28296786	49.5	6/4/2019	100	100
GCA_013372555.1	Elsinoe arachidis	1125792	1	AY826763	NA	NA	Canu v. 7.25	PacBio RSII	Long	193	16	16	3	33184353	48.2	6/24/2020	100	100
GCA_016625675.1	Elsinoe australis	40998	11	GU126378	514	55	SPAdes v. 3.12.0	Illumina HiSeq	Short	241	61	61	1	23866517	52.3	1/13/2021	NA	NA
GCA_017309325.2	Elsinoe batatas	2601811	1	AY826763	NA	NA	FALCON v. 2.3	Oxford Nanopore	Long	168	13	13	1	26493939	50.8	3/9/2021	NA	NA
GCA_012977835.1	Elsinoe fawcettii	40997	6	KF010915	541	59	SPAdes v. 3.11.1	Illumina MiSeq	Short	193	286	286	1	26011141	52.3	5/6/2020	NA	NA
GCA_001660665.1	Emergomyces africanus	1955775	1	KY195961.1	547	60	SPAdes v. 3.1.1	IonTorrent	Short	29.4	4458	4444	1	29708924	43.4	6/9/2016	NA	NA
GCA_002110485.1	Emergomyces orientalis	1972497	2	EU853309	533	60	HGAP v. 2.2	Illumina MiSeq; PacBio	Both	410	108	108	8	35498521	45.6	4/25/2017	99.95	99.8
GCA_001883825.1	Emergomyces pasteurianus	1447872	1	EF592152	544	59	allpaths v. R47729	Illumina	Short	88	1738	1643	0	32410993	44.4	11/18/2016	NA	NA
GCA_001008285.1	Emmonsia crescens	1247875	2	AF038336.1	531	58	AllPaths v. R48559	Illumina	Short	163	2489	1734	1	30697411	45.2	5/15/2015	NA	NA
GCA_000091225.1	Encephalitozoon cuniculi	284813	5	EU001242.1	NA	NA	NA	NA	NA	NA	12	11	3	2497519	47.3	2/5/2001	100	100
GCA_000277815.3	Encephalitozoon hellem	907965	2	AF338367.1	NA	NA	NA	NA	NA	NA	12	12	7	2251784	43.37	6/28/2012	100	100
GCA_000146465.1	Encephalitozoon intestinalis	876142	1	KX925859.1	NA	NA	NA	NA	NA	NA	12	11	5	2216898	41.52	8/16/2010	100	100
GCA_000280035.2	Encephalitozoon romaleae	1178016	1	FJ026013	NA	NA	NA	NA	NA	NA	13	13	0	2187595	40.34	7/19/2012	NA	NA
GCA_001600455.1	Endocalyx cinctus	1633209	1	LC228648.1	NA	NA	ALLPATHS-LG v. 52488	HiSeq 2500	Short	252	178	17	1	44773950	45.4	3/1/2016	NA	NA
GCA_000464535.1	Endocarpon pusillum	1263415	3	KY769556	488	50	Newbler v. 2.5.3	454; Illumina GAIIx	Short	78	1731	908	1	37130611	46	9/4/2013	NA	NA
GCA_001640655.1	Endoconidiophora laricicola	1580848	1	AF043600.1	NA	NA	CLC NGS Cell v. 8.5.1; SSPACE v. APRIL-2016; GapFiller v. APRIL-2016	Illumina GAIIx	Short	93	898	879	1	32692340	45.4	5/9/2016	NA	NA
GCA_001856765.1	Endoconidiophora polonica	1580850	1	KT896632	478	41	CLC NGS Cell v. June-2014; SSPACE v. June-2014; GapFiller v. June-2014	Illumina HiSeq	Short	82	1298	913	0	32456232	45.4	10/16/2016	NA	NA
GCA_000500795.1	Endocronartium harknessii	1300066	1	JN943200.1	NA	NA	ABySS v. 1.3.4	Illumina HiSeq	Short	671	41594	25178	1	56940338	40.9	11/27/2013	NA	NA
GCA_003990785.1	Endogone sp. FLAS-F59071	2340872	1	AF006509.1	527	24	Spades v. 3.12.0	Illumina	Short	22.99	15409	15409	0	95552741	38.9	1/2/2019	NA	NA
GCA_000209485.1	Enterocytozoon bieneusi	481877	1	MK681460.1	NA	NA	NA	NA	NA	NA	1743	1733	14	3860738	33.7	12/5/2007	98	88.2
GCA_002081675.1	Enterocytozoon hepatopenaei	646526	2	MK681460.1	NA	NA	Celera Assembler v. Canu; A5-miseq v. 3	Illumina MiSeq; PacBio	Both	363	63	62	0	3253521	25.5	4/6/2017	NA	NA
GCA_002087915.1	Enterospora canceri	1081671	1	AY649786.1	NA	NA	A5_miseq v. MAY-2014	Illumina MiSeq	Short	199	537	537	1	3095385	40.2	4/12/2017	NA	NA
GCA_900068945.1	Entoloma clypeatum	418785	1	LC533316.1	531	40	NA	NA	NA	50	837839	833491	0	67334000	48.3	6/17/2015	NA	NA
GCA_014839935.1	Entomophthora muscae	34485	2	KX639408.1	NA	NA	Supernova v. 1.7	NA	NA	75	87566	43009	0	1228087946	37.7	10/2/2020	NA	NA
GCA_015679585.1	Entomortierella beljakovae	979673	1	NR_111584.1	NA	NA	SPAdes v. 3.13.1; AAFTF v. 0.2.3	Illumina HiSeq	Short	13	7312	4905	1	37827324	39.4	11/24/2020	NA	NA
GCA_015849335.1	Entomortierella chlamydospora	101097	2	JX975927.1	NA	NA	SPAdes v. 3.13.1; AAFTF v. 0.2.3	Illumina HiSeq	Short	17	5190	3653	1	39048271	44.3	12/8/2020	NA	NA
GCA_015500005.1	Entomortierella lignicola	979712	1	JX975889.1	NA	NA	SPAdes v. 3.13.1; AAFTF v. 0.2.3	Illumina HiSeq	Short	16	6405	4029	0	35304070	40.7	11/16/2020	NA	NA
GCA_902805475.1	Entonaema liquescens	292719	1	AY616686.1	NA	NA	NA	NA	NA	100	31	31	4	39197785	43.4	4/24/2020	99.8	99.6
GCA_000223075.2	Epichloe amarillans	1037526	2	AF385206.1	508	58	Newbler v. 2.5.3	454 GS FLX Titanium	Short	27.7	2180	2180	2	38062403	44.3	8/8/2011	81.2	81.2
GCA_000729855.1	Epichloe aotearoae	170559	1	KU837798.1	NA	NA	Newbler v. 2.8	454	Short	26.3	2094	2094	1	34423103	43.6	7/15/2014	NA	NA
GCA_000729845.1	Epichloe baconii	1406312	1	L07138.1	507	55	Newbler v. 2.8	454	Short	18.4	3603	3603	1	38085289	41.6	7/15/2014	NA	NA
GCA_000222915.1	Epichloe brachyelytri	1036762	1	L07131.1	NA	NA	Newbler v. 2.5.3	454 GS FLX Titanium	Short	24.6	5136	5136	1	44231940	40.2	8/3/2011	NA	NA
GCA_001008055.1	Epichloe bromicola	79588	4	MH862688.1	NA	NA	Newbler v. 2.9	Illumina MiSeq	Short	63.9	2663	917	2	32918153	44.9	5/15/2015	100	100
GCA_018801565.1	Epichloe coenophiala	5047	1	DQ119115.1	509	57	MaSuRCA v. 3.3.7	ABI3730; 454; Illumina MiSeq; Oxford Nanopore MinION	Both	92	216	216	52	104225103	43.3	6/9/2021	94.6	69.7
GCA_002591845.1	Epichloe elymi	55200	2	DQ899096.1	479	57	ABySS v. 2.0	Illumina MiSeq	Short	250	4436	3418	2	26267392	49.7	10/19/2017	94.3	94.3
GCA_003814445.1	Epichloe festucae	877507	6	KU710346	510	53	HGAP v. 2.3.0; canu v. 1.3	PacBio	Long	210	NA	8	3	35023690	43.7	11/23/2018	100	100
GCA_000222895.2	Epichloe gansuensis E7080	1037527	1	KU710346.2	NA	NA	Newbler v. 2.5.3	454 GS FLX Titanium	Short	41.5	1621	1621	1	39616189	44.4	8/3/2011	NA	NA
GCA_000309355.1	Epichloe gansuensis var. inebrians E818	1227659	1	KU710346.2	NA	NA	Newbler v. 29-May-2012	454; IonTorrent	Short	29.2	4996	4996	0	29675754	47	10/31/2012	NA	NA
GCA_000225285.2	Epichloe glyceriae	1035635	1	L07137.1	503	NA	Newbler v. 2.5.3	454 GS FLX Titanium	Short	27.7	3076	3076	2	46723035	45	9/2/2011	99	99
GCA_019022495.1	Epichloe hybrida	1915362	1	NR_167685	501	55	MaSuRCA v. AUG-2020	Illumina MiSeq; Oxford Nanopore MinION	Both	70	163	158	8	79884907	43.6	6/24/2021	99.7	98.8
GCA_001008265.1	Epichloe sylvatica	79593	1	MK660198.1	NA	NA	CLC NGS Cell v. Jan-2014	Illumina MiSeq	Short	160	36463	36463	1	36098533	44.8	5/15/2015	NA	NA
GCA_000222955.2	Epichloe typhina	1051583	2	L20306.1	503	NA	Newbler v. 2.5.3	454 GS FLX Titanium	Short	18.5	2556	2556	0	34185785	42.9	8/3/2011	NA	NA
GCA_001043855.1	Epichloe uncinata	5050	1	L20305.1	499	NA	CLC NGS Cell v. 2013/11/01	Illumina MiSeq	Short	131.4	23517	23102	1	53344113	49.6	6/30/2015	NA	NA
GCA_015266435.1	Epicoccum latusicollum	2021037	1	MG787261	446	47	HGAP v. 2.3	PacBio	Long	213.6	22	22	1	33587228	52	11/6/2020	NA	NA
GCA_002116315.1	Epicoccum nigrum	105696	2	MZ492941	459	47	SPAdes v. 3.10.0	Illumina MiSeq; Illumina HiSeq	Short	75	651	227	2	34744152	52	4/28/2017	100	100
GCA_001879705.1	Epicoccum sorghinum	749593	1	KY742116	444	46	Velvet v. FEB-2016; IBDA_UD v. FEB-2016	Illumina HiSeq	Short	176	391	391	1	33420179	52.1	11/17/2016	NA	NA
GCA_010015585.1	Eremomyces bilateralis	1392243	1	NR_145364	465	60	AllPathsLG v. R49403	Illumina	Short	91.1	351	95	0	26864015	52.2	1/29/2020	NA	NA
GCA_000710315.1	Eremothecium coryli	1429780	1	AB478303.1	576	44	Velvet v. 1.1.06	Illumina HiSeq	Short	18	63	19	0	9094934	41.6	6/19/2014	NA	NA
GCA_000235365.1	Eremothecium cymbalariae	931890	1	KY430287.1	533	46	NA	NA	NA	NA	9	8	2	9669424	40.32	11/14/2011	100	100
GCA_000091025.4	Eremothecium gossypii	284811	2	MH854854.1	NA	NA	NA	NA	NA	NA	NA	8	39	9119312	51.7	3/4/2004	100	100
GCA_001548555.1	Eremothecium sinecaudum	45286	1	NR_155081.1	591	43	In house software v. 10/2015	Illumina	Short	50	7	7	31	8922523	40.13	2/4/2016	100	100
GCA_016906895.1	Erysiphe necator	52586	6	MT023361	570	54	NECAT v. 0.0.1; Pilon v. 1.23	Oxford Nanopore	Long	217.08	73	73	3	61122667	48.5	2/19/2021	99.9	99.8
GCA_000208805.1	Erysiphe pisi	36044	2	KR957355	558	54	NA	NA	NA	NA	35300	35300	12	69261028	39.2	2/15/2011	99.3	97.2
GCA_002918395.1	Erysiphe pulchra	225359	1	AY224136.1	555	54	SPAdes v. 3.10.1	IonTorrent	Short	62	19442	19434	0	63509586	38.5	2/6/2018	NA	NA
GCA_001972285.1	Erythrobasidium hasegawianum	5414	1	DQ663698	528	42	ALLPATHS-LG v. 52488	HiSeq 2500	Short	150	294	154	0	39152147	49.9	12/9/2016	NA	NA
GCA_001600175.1	Erythrobasidium yunnanense	114840	1	JF758860	525	41	ALLPATHS-LG v. 52155	HiSeq 2500	Short	252	35	11	1	20930538	51	3/1/2016	NA	NA
GCA_003055145.1	Escovopsis weberi	150374	2	KF293286	548	61	Newbler v. 3.0; PILON v. 1.13; Burrows-Wheeler transformation v. 0.7.12-r1039	Illumina MiSeq	Short	151	2098	13	1	27378841	56.6	4/17/2018	NA	NA
GCA_002778215.1	Esteya vermicola	522482	1	MT859096.1	NA	NA	HGAP v. 3	PacBio	Long	78	29	29	0	33968937	49.5	11/16/2017	NA	NA
GCA_000349385.1	Eutypa lata	1287681	1	MN433694	460	50	CLC Genomic Workbench v. 6.0	Illumina HiSeq	Short	100	3322	2334	1	54005819	46.6	3/27/2013	NA	NA
GCA_000787455.1	Evansstolkia leycettana	196907	1	NR_157130.1	NA	NA	Velvet v. 1.2.10	Illumina HiSeq	Short	180	991	991	1	25946254	49.7	11/26/2014	NA	NA
GCA_003184365.1	Evernia prunastri	87257	1	KX132953	494	51	SPAdes v. 3.5.0	Illumina HiSeq	Short	410	579	277	1	40346456	48.9	6/4/2018	NA	NA
GCA_001632375.1	Exidia glandulosa	1314781	1	AY509555	509	50	Allpaths-LG v. R44849	Illumina	Short	83.7	4019	1723	0	78161169	56	4/26/2016	NA	NA
GCA_001599775.1	Exophiala alcalophila	91920	1	JN661633	414	53	ALLPATHS-LG v. 52488	HiSeq 2500	Short	209	85	12	0	29853552	54.1	3/1/2016	NA	NA
GCA_000709125.1	Exophiala aquamarina	1182545	1	LC547432.1	NA	NA	allpaths v. R42667	Illumina	Short	79	687	151	0	41566958	49	6/16/2014	NA	NA
GCA_001599795.1	Exophiala calicioides	135514	1	AY156973.1	NA	NA	ALLPATHS-LG v. 52155	HiSeq 2500	Short	153	124	37	1	36366738	52.8	3/1/2016	NA	NA
GCA_003349795.1	Exophiala dermatitidis	5970	7	EF568099	570	55	Newbler v. 2.9	IonTorrent	Short	30	263	263	1	26351726	51.5	7/31/2018	NA	NA
GCA_003955835.1	Exophiala lecanii-corni	91925	1	JX473285	562	53	HGAP v. 2018-03-08	PacBio RSII	Long	132.46	NA	13	7	34420695	48.94	12/19/2018	99.7	99.1
GCA_000785215.1	Exophiala mesophila	212818	3	KY465983	538	51	Newbler v. 2.9	IonTorrent	Short	393	507	507	0	30376333	50.3	11/18/2014	NA	NA
GCA_000835515.1	Exophiala oligosperma	215243	2	KY034055	542	52	allpaths v. R48559	Illumina	Short	240	287	143	0	38224514	50.4	2/10/2015	NA	NA
GCA_010883475.1	Exophiala phaeomuriformis	406760	1	EF025401	552	54	MaSuRCA v. 3.3.0	Illumina	Short	271.69	100	100	0	25868297	51.6	2/20/2020	NA	NA
GCA_000835395.1	Exophiala sideris	1016849	1	HQ452333	529	51	allpaths v. R48559	Illumina	Short	271	69	5	0	29505589	50.7	2/10/2015	NA	NA
GCA_010882955.1	Exophiala spinifera	91928	10	MF039712	526	53	SPAdes v. 3.10.0	Illumina; Pacbio	Both	122	7	7	7	32380025	51.9	2/20/2020	99.6	98.7
GCA_000835505.1	Exophiala xenobiotica	348802	2	JN625227	521	48	allpaths v. R48559	Illumina	Short	87	64	15	0	31405760	51.5	2/10/2015	NA	NA
GCA_000359705.1	Exserohilum turcicum	671987	2	AF163067	514	47	Newbler v. 2.4	Sanger; 454; Illumina	Short	58.1	2126	407	2	43013545	51.2	4/9/2013	100	100
GCA_000504385.2	Exutisphaerella laricina	1367536	1	GU269643	452	51	ABySS v. 1.5	Illumina HiSeq	Short	527	1048	617	0	26520711	52.5	12/3/2013	NA	NA
GCA_000733355.1	Falciphora oryzae	1609947	1	EU636699.1	472	53	AllPaths v. lg-43984	Illumina HiSeq	Short	120	1540	247	0	50779446	56.5	7/25/2014	NA	NA
GCA_000313525.1	Fibroporia radiculosa	599839	1	FJ644284.1	581	41	NA	NA	NA	NA	1823	861	1	28378039	51.1	1/19/2012	NA	NA
GCA_019201745.1	Filobasidium floriforme	5210	1	NR_119429	561	41	SPAdes v. 3.14.0	Illumina NovaSeq	Short	120	734	700	1	26438809	52.9	7/12/2021	NA	NA
GCA_001600055.1	Filobasidium wieringae	104416	1	NR_077105	525	41	ALLPATHS-LG v. 52155	HiSeq 2500	Short	277	83	36	0	19781320	49.9	3/1/2016	NA	NA
GCA_000934395.1	Fistulina hepatica	1128425	1	AY571038.1	460	51	Allpaths-LG v. R42328; PBJelly	Illumina; PacBio	Both	137.9	914	588	0	33847808	50.2	2/25/2015	NA	NA
GCA_015499995.1	Flammula alnicola	109635	1	KX773880.1	565	47	Falcon v. 0.4.2	PacBio	Long	128.9	976	976	2	75008219	48.4	11/16/2020	100	100
GCA_015342475.1	Flammulina filiformis	2060913	1	MN337404	714	49	SOAPdenovo v. 2.0	Illumina HiSeq	Short	118	2013	2013	0	34976651	49.8	11/10/2020	NA	NA
GCA_011800155.1	Flammulina velutipes	38945	3	MH532292	715	50	SOAPdenovo v. 1.05	Illumina HiSeq	Short	381	23	23	8	38126399	49.76	3/31/2020	100	100
GCA_004012055.1	Floccularia luteovirens	493452	2	EU365877.1	569	40	canu v. AUG-2018	PacBio	Long	171.93	182	182	11	28760771	43.3	1/11/2019	99.9	99.3
GCA_000271605.1	Fomitiporia mediterranea	694068	1	EU477478	693	41	Newbler v. 2.5	Sanger; 454; Illumina	Short	39	3952	1412	1	63354419	41.7	6/21/2012	NA	NA
GCA_001937815.1	Fomitopsis palustris	2870670	1	JQ279692	579	45	FALCON v. 0.2.1	PacBio	Long	55.25	226	226	6	43856698	55.2	1/6/2017	100	100
GCA_001931775.1	Fomitopsis pinicola	40483	2	JQ358802	576	45	ABySS v. 1.3.6	Illumina; SOLiD	Short	127	2926	2178	3	45982938	54.8	1/4/2017	100	100
GCA_004679265.1	Fomitopsis rosea	34475	1	DQ491410.1	570	45	MIRA v. 4.0	IonTorrent	Short	31.3	1739	1724	1	36531131	55.5	4/5/2019	NA	NA
GCA_001651985.1	Fonsecaea erecta	1367422	1	KP132192.1	546	51	SPAdes v. 3.6.2	Illumina MiSeq; IonTorrent	Short	60	94	57	2	34747975	53.1	5/25/2016	100	100
GCA_001642475.1	Fonsecaea monophora	254056	1	FJ785471.1	554	50	SPAdes v. 3.6.2	Illumina MiSeq; IonTorrent	Short	90	324	324	1	35229797	52.2	5/11/2016	NA	NA
GCA_001646985.1	Fonsecaea multimorphosa	979981	2	EU938595	528	53	SPAdes v. 3.6.2	Illumina MiSeq	Short	54	167	163	1	33391590	52.6	5/18/2016	NA	NA
GCA_001646965.1	Fonsecaea nubica	856822	1	KY432481	554	51	SPAdes v. 3.6.2	Illumina MiSeq; IonTorrent	Short	85	259	258	1	33787447	52.5	5/18/2016	NA	NA
GCA_000835455.1	Fonsecaea pedrosoi	1442368	1	KP132210	554	51	allpaths v. R48559	Illumina	Short	115	98	11	0	34688880	52.3	2/10/2015	NA	NA
GCA_011800825.1	Fonsecaea pugnacius	1673728	1	NR_155089.1	NA	NA	SPAdes v. MAR-2019	Illumina MiSeq	Short	49	9098	389	1	34885084	51.5	3/31/2020	NA	NA
GCA_002778095.1	Fragosphaeria purpurea	95322	1	AB278192	560	60	HGAP v. 3	PacBio	Long	113	25	25	22	34748420	54	11/16/2017	99.6	96.4
GCA_005059855.1	Friedmanniomyces endolithicus	329885	1	NR_144917.1	NA	NA	MaSuRCA v. 2.3.2	Illumina MiSeq	Short	135	463	427	0	46752167	56.5	5/2/2019	NA	NA
GCA_005059865.1	Friedmanniomyces simplex	329884	1	NR_155079.1	NA	NA	MaSuRCA v. 2.3.2	Illumina MiSeq	Short	79	3601	2988	2	37790643	56.6	5/2/2019	93.4	93.4
GCA_001599815.1	Furcasterigmium furcatum	2710536	1	KU255046	472	55	ALLPATHS-LG v. 52488	HiSeq 2500	Short	281	94	9	0	40320693	57.7	3/1/2016	NA	NA
GCA_003086725.1	Furculomyces boomerangus	61424	1	AY997050.1	NA	NA	Ray v. 2.3.1	Illumina	Short	219	7421	1312	1	28123040	31.7	5/3/2018	NA	NA
GCA_014822065.1	Fusarium acaciae-mearnsii	282272	4	DQ459854	446	49	CLC NGS Cell v. 2017	Illumina MiSeq	Short	50	801	784	1	36763102	48.2	9/30/2020	NA	NA
GCA_013363215.1	Fusarium acuminatum	5515	1	MG583756	477	52	CLC NGS Cell v. 2017	Illumina MiSeq	Short	50	4475	4438	1	46868008	48.2	6/19/2020	NA	NA
GCA_012932015.1	Fusarium acutatum	78861	1	KT716198	471	52	CLC NGS Cell v. 8.5	Illumina MiSeq	Short	50	1042	982	1	43327976	48.5	4/29/2020	NA	NA
GCA_017657045.1	Fusarium aethiopicum	569394	1	FJ240310	446	49	SPAdes v. 3.15.0	Illumina	Short	66	53	33	1	36818935	48	4/2/2021	NA	NA
GCA_001654545.1	Fusarium agapanthi	1803897	2	MF120483	NA	NA	CLC NGS Cell v. 8	Illumina MiSeq	Short	72	1905	1842	1	41955053	48.1	6/2/2016	NA	NA
GCA_013618265.1	Fusarium albidum	1237067	1	MF120483	NA	NA	CLC NGS Cell v. 2017	Illumina MiSeq	Short	50	5637	5413	1	36878855	55.2	7/24/2020	NA	NA
GCA_012931995.1	Fusarium albosuccineum	1237068	1	MF120483	NA	NA	CLC NGS Cell v. 8.5	Illumina MiSeq	Short	50	4268	4197	1	50867201	51.8	4/29/2020	NA	NA
GCA_002982035.1	Fusarium algeriense	2050978	2	MF120483	471	50	CLC NGS Cell v. 9.5.1	Illumina MiSeq	Short	50	3476	3323	1	49991184	47.5	3/7/2018	NA	NA
GCA_003947045.1	Fusarium ambrosium	131363	1	KM231801	479	53	SPAdes v. 3.9.1	Illumina MiSeq	Short	32	1372	1366	0	49042336	51.1	12/14/2018	NA	NA
GCA_012977745.1	Fusarium anguioides	183586	1	MF120483	NA	NA	CLC NGS Cell v. 2017	Illumina MiSeq	Short	50	766	743	1	38873566	47.5	5/6/2020	NA	NA
GCA_019189775.1	Fusarium annulatum	48484	5	NR_138275	468	51	SPAdes v. 3.11.1	Illumina NovaSeq	Short	42.45	303	275	1	45009810	48.3	7/9/2021	NA	NA
GCA_013364935.1	Fusarium anthophilum	48485	1	KF576635	458	49	CLC NGS Cell v. September-2016	Illumina MiSeq	Short	50	1127	1118	1	45757352	48.7	6/19/2020	NA	NA
GCA_013623825.1	Fusarium armeniacum	679435	2	KJ125530	458	48	CLC NGS Cell v. 2017	Illumina MiSeq	Short	50	637	599	1	37335848	48.2	7/24/2020	NA	NA
GCA_001717845.1	Fusarium asiaticum	282267	4	KP873153	458	49	CLC Genomics Workbench v. 6.0.1	Illumina GAII	Short	111	367	265	1	36526733	48.3	8/31/2016	NA	NA
GCA_012932025.1	Fusarium austroafricanum	2364996	1	MF120483	NA	NA	CLC NGS Cell v. 8.5	Illumina MiSeq	Short	50	1991	1963	1	45682287	48.1	4/29/2020	NA	NA
GCA_009617525.1	Fusarium austroamericanum	282268	5	KX066049	446	49	SPAdes v. 3.11.1	Illumina NextSeq	Short	32	544	534	1	37493783	47.9	11/6/2019	NA	NA
GCA_000769215.1	Fusarium avenaceum	40199	11	KJ125532	473	52	Newbler v. 2.6	454	Short	21.6	99	83	1	41590745	48.5	10/10/2014	NA	NA
GCA_013186375.1	Fusarium aywerte	427292	1	MF120483	NA	NA	CLC NGS Cell v. 2017	Illumina MiSeq	Short	50	931	911	1	36046391	48.1	5/28/2020	NA	NA
GCA_001680625.1	Fusarium azukicola	1174670	1	MF120483	NA	NA	PCAP.Solexa v. Jan-2014	Illumina HiSeq	Short	150	32428	32428	1	51307981	50.4	7/6/2016	NA	NA
GCA_012977765.1	Fusarium babinda	48486	2	MF120483	NA	NA	CLC NGS Cell v. 2017	Illumina MiSeq	Short	50	1104	1090	1	43779518	48.2	5/6/2020	NA	NA
GCA_013623355.1	Fusarium bactridioides	42668	1	KC464615	458	49	CLC NGS Cell v. 2017	Illumina MiSeq	Short	50	1863	1826	0	42869842	48.6	7/24/2020	NA	NA
GCA_013186755.1	Fusarium begoniae	48487	1	KC464616	458	49	CLC NGS Cell v. 2017	Illumina MiSeq	Short	50	1032	1002	1	43933904	48.7	5/29/2020	NA	NA
GCA_002980475.2	Fusarium beomiforme	44412	1	MF120475	468	50	CLC NGS Cell v. 2017	Illumina MiSeq	Short	50	1995	1868	1	46521357	47.9	3/7/2018	NA	NA
GCA_017656945.1	Fusarium boothii	282271	3	MG650612	445	49	SPAdes v. 3.15.0	Illumina	Short	63	91	29	1	36484846	47.9	4/2/2021	NA	NA
GCA_018886245.1	Fusarium brachygibbosum	679434	1	MF166758	456	52	SOAPdenovo v. 2.04	Illumina HiSeq	Short	100	312	277	0	40359588	47.9	6/15/2021	NA	NA
GCA_013184295.1	Fusarium brasilicum	281087	2	DQ459861	446	50	CLC NGS Cell v. 2017	Illumina MiSeq	Short	50	647	627	1	36834916	48.3	5/28/2020	NA	NA
GCA_001680685.1	Fusarium brasiliense	235270	1	MF120483	NA	NA	PCAP.Solexa v. Jan-2014	Illumina HiSeq	Short	150	22229	22229	0	49382781	50.1	7/6/2016	NA	NA
GCA_013363135.1	Fusarium brevicatenulatum	48488	1	MF120483	NA	NA	CLC NGS Cell v. 2017	Illumina MiSeq	Short	50	1784	1763	1	42451739	48.9	6/19/2020	NA	NA
GCA_014822075.1	Fusarium buharicum	44411	1	MF120483	NA	NA	CLC NGS Cell v. 2017	Illumina MiSeq	Short	50	1545	1515	1	36065887	48.7	9/30/2020	NA	NA
GCA_013758895.1	Fusarium bulbicola	79018	2	NR_152942	456	50	CLC NGS Cell v. 2016	Illumina MiSeq	Short	50	1758	1719	1	43605813	48.8	7/27/2020	NA	NA
GCA_002980515.1	Fusarium burgessii	1041577	1	MF120484	470	50	CLC NGS Cell v. 9.5.1	Illumina MiSeq	Short	50	3542	3437	0	49328922	47.5	3/7/2018	NA	NA
GCA_014899095.1	Fusarium buxicola	57154	1	KM231811	487	53	CLC NGS Cell v. 2017	Illumina MiSeq	Short	50	1873	1868	1	35238955	52.2	10/20/2020	NA	NA
GCA_013624355.1	Fusarium caatingaense	2562764	1	GQ505716	446	50	CLC NGS Cell v. 2017	Illumina MiSeq	Short	50	1284	1238	1	37767185	48.6	7/24/2020	NA	NA
GCA_004367475.1	Fusarium camptoceras	57143	1	MF120483	NA	NA	CLC NGS Cell v. 8.5	Illumina MiSeq	Short	50	508	467	1	36761704	48.4	3/22/2019	NA	NA
GCA_019055205.1	Fusarium cerealis	56641	2	KJ125536	457	49	SPAdes v. 3.13.2	Illumina	Short	52	213	213	1	36537740	48.1	6/29/2021	NA	NA
GCA_014898915.1	Fusarium chlamydosporum	86545	1	KJ125534	474	53	CLC NGS Cell v. 2017	Illumina MiSeq	Short	50	528	504	1	37919972	48.3	10/20/2020	NA	NA
GCA_013168825.1	Fusarium circinatum	NA	10	KC464628	458	49	SPAdes v. 3.13.0	Illumina MiSeq	Short	20	217	207	0	45320368	NA	NA	NA	NA
GCA_004367485.1	Fusarium citri	2495903	1	MF120483	NA	NA	CLC NGS Cell v. 8.5	Illumina MiSeq	Short	50	464	445	1	37871789	48.5	3/22/2019	NA	NA
GCA_004367155.1	Fusarium clavum	2594811	1	GQ505761	447	50	CLC NGS Cell v. 8.5	Illumina MiSeq	Short	50	885	854	1	38600640	48.6	3/22/2019	NA	NA
GCA_003316985.1	Fusarium coffeatum	231269	2	MF120483	NA	NA	CLC genomics workbench v. 11.0	Illumina HiSeq	Short	100	550	550	1	37769732	48.3	7/13/2018	NA	NA
GCA_013781345.1	Fusarium coicis	1567539	1	MF120483	NA	NA	CLC NGS Cell v. 2016	Illumina MiSeq	Short	50	1296	1267	1	42721782	48.9	7/27/2020	NA	NA
GCA_013618355.1	Fusarium commune	249398	2	KT982281	470	51	CLC NGS Cell v. 2017	Illumina MiSeq	Short	50	2101	1931	1	48125757	48.1	7/24/2020	NA	NA
GCA_014824425.1	Fusarium concentricum	48491	1	KR610399	468	51	CLC NGS Cell v. 2017	Illumina MiSeq	Short	50	642	629	1	43124130	48.8	9/30/2020	NA	NA
GCA_013184415.1	Fusarium concolor	48492	1	KJ125669	458	49	CLC NGS Cell v. 2017	Illumina MiSeq	Short	50	3358	3171	1	49597792	48.1	5/28/2020	NA	NA
GCA_013184455.1	Fusarium continuum	1566354	1	MF120483	NA	NA	CLC NGS Cell v. 2017	Illumina MiSeq	Short	50	2088	2038	1	38094324	49.3	5/28/2020	NA	NA
GCA_017656915.1	Fusarium cortaderiae	281068	5	KF576625	457	48	SPAdes v. 3.15.0	Illumina	Short	74	47	23	1	37069992	48	4/2/2021	NA	NA
GCA_016952355.1	Fusarium culmorum	5516	5	KJ125543	457	49	MECAT2 v. Linuax_amd64	PacBio RSII; Illumina HiSeq	Both	443	NA	6	2	37658711	47.41	11/16/2020	100	100
GCA_001680505.1	Fusarium cuneirostrum	235271	1	KF025650	481	53	PCAP.Solexa v. Jan-2014	Illumina HiSeq	Short	150	18692	18692	1	49007756	NA	7/6/2016	NA	NA
GCA_014824385.1	Fusarium cyanostomum	1237069	1	MF120483	NA	NA	CLC NGS Cell v. 2017	Illumina MiSeq	Short	50	2035	2002	1	38352355	52	9/30/2020	NA	NA
GCA_013266205.1	Fusarium decemcellulare	57161	1	KM231809	476	51	CLC NGS Cell v. 2017	Illumina MiSeq	Short	50	3556	3482	1	53686487	51.8	6/3/2020	NA	NA
GCA_013396175.1	Fusarium denticulatum	48507	1	MF120483	NA	NA	CLC NGS Cell v. 2016	Illumina MiSeq	Short	50	935	909	1	43161494	48.7	7/10/2020	NA	NA
GCA_013623525.1	Fusarium dimerum	57145	1	KJ125564	476	54	CLC NGS Cell v. 2017	Illumina MiSeq	Short	50	2381	2223	1	37608502	48.6	7/24/2020	NA	NA
GCA_013186775.1	Fusarium dlaminii	42669	1	X94177	471	52	CLC NGS Cell v. 2017	Illumina MiSeq	Short	50	484	484	0	44062281	48.4	5/29/2020	NA	NA
GCA_013618395.1	Fusarium domesticum	225610	1	JQ434585	473	51	CLC NGS Cell v. 2017	Illumina MiSeq	Short	50	3524	3048	1	32578673	48.8	7/24/2020	NA	NA
GCA_019054965.1	Fusarium equiseti	61235	22	EU326202	461	50	SPAdes v. 3.13.2	Illumina NovaSeq	Short	92	100	82	1	39896817	48.2	6/29/2021	NA	NA
GCA_002168265.2	Fusarium euwallaceae	1147111	2	MF120483	NA	NA	Newbler v. 3.0	Illumina MiSeq	Short	62.3	864	287	1	48274071	51.3	6/5/2017	NA	NA
GCA_013363125.1	Fusarium falciforme	195108	1	KJ125752	480	54	CLC NGS Cell v. 2017	Illumina MiSeq	Short	50	3441	3427	1	48199831	52.2	6/19/2020	NA	NA
GCA_003012295.1	Fusarium flagelliforme	2675880	2	GQ505739	446	50	CLC NGS Cell v. 8.5	Illumina MiSeq	Short	50	1105	1073	1	39607924	48.5	3/20/2018	NA	NA
GCA_003947005.1	Fusarium floridanum	1325733	1	MF120483	NA	NA	SPAdes v. 3.91	Illumina MiSeq	Short	37	1727	1719	0	47429815	51.4	12/14/2018	NA	NA
GCA_013623845.1	Fusarium foetens	246455	1	MF120483	NA	NA	CLC NGS Cell v. 2017	Illumina MiSeq	Short	50	3918	3842	1	46264209	48.6	7/24/2020	NA	NA
GCA_003353625.1	Fusarium fracticaudum	1604329	1	MF120483	NA	NA	ABySS v. 1.3.7	Illumina MiSeq	Short	1689.65	83	50	1	46252763	47.6	8/2/2018	NA	NA
GCA_009663055.1	Fusarium fujikuroi	5127	20	EU326195	469	51	SPAdes and IMR/DENOM v. SPAdes v3.7.1 and IMR/DENOM 0.04.00	Illumina MiSeq	Short	10.18	105	12	1	43722320	47.51	11/14/2019	NA	NA
GCA_013266175.1	Fusarium gaditjirri	282569	1	MF120483	NA	NA	CLC NGS Cell v. 2017	Illumina MiSeq	Short	50	859	834	1	41888603	48.6	6/3/2020	NA	NA
GCA_017656835.1	Fusarium gerlachii	569362	2	MF120483	NA	NA	SPAdes v. 3.15.0	Illumina	Short	73	48	30	0	36573545	48.1	4/2/2021	NA	NA
GCA_013396165.1	Fusarium globosum	78864	1	MF120483	NA	NA	CLC NGS Cell v. 2016	Illumina MiSeq	Short	50	1706	1696	1	44598021	48.8	7/10/2020	NA	NA
GCA_014899075.1	Fusarium goolgardi	1567540	1	MF120483	NA	NA	CLC NGS Cell v. 2017	Illumina MiSeq	Short	50	1639	1605	1	34842037	48.2	10/20/2020	NA	NA
GCA_019343145.1	Fusarium graminearum	5518	111	MF497390	457	48.9	wtdbg2 v. v2.5	Oxford Nanopore MinION	Long	220	6	5	1	35897492	48.01	7/26/2021	NA	NA
GCA_013266165.1	Fusarium graminum	86546	1	MF120483	NA	NA	CLC NGS Cell v. 2017	Illumina MiSeq	Short	50	992	977	1	34983573	48.9	6/3/2020	NA	NA
GCA_013186795.1	Fusarium guttiforme	47756	1	KC464629	458	49	CLC NGS Cell v. 2017	Illumina MiSeq	Short	50	1389	1384	0	43290262	48.7	5/29/2020	NA	NA
GCA_013618405.1	Fusarium hainanense	2494463	1	GQ505693	447	50	CLC NGS Cell v. 2017	Illumina MiSeq	Short	50	674	667	1	36640049	48.7	7/24/2020	NA	NA
GCA_013396295.1	Fusarium heterosporum	42747	1	KJ125572	473	52	CLC NGS Cell v. 2017	Illumina MiSeq	Short	50	797	793	1	35674141	48.7	7/10/2020	NA	NA
GCA_002234235.1	Fusarium hostae	152502	3	MF120483	NA	NA	CLC Workbench v. 8	Illumina HiSeq	Short	100	6152	3686	1	54581980	45.7	7/27/2017	NA	NA
GCA_004366955.1	Fusarium humuli	2494464	3	MF120483	NA	NA	CLC NGS Cell v. 8.5	Illumina MiSeq	Short	50	757	735	1	39161334	48.6	3/22/2019	NA	NA
GCA_013623515.1	Fusarium illudens	131364	1	KM231806	478	55	CLC NGS Cell v. 2017	Illumina MiSeq	Short	50	3557	3457	1	40316279	52.9	7/24/2020	NA	NA
GCA_003709435.1	Fusarium incarnatum	298378	3	KJ125579	457	50	SPAdes v. 3.8.2	Illumina NextSeq 500	Short	23	325	325	1	38264798	48.5	11/1/2018	NA	NA
GCA_004367085.1	Fusarium irregulare	2494466	1	GQ505749	447	50	CLC NGS Cell v. 8.5	Illumina MiSeq	Short	50	660	627	1	37441600	48.6	3/22/2019	NA	NA
GCA_003698175.1	Fusarium kuroshium	2010991	1	MF120483	NA	NA	SPAdes v. 3.9.1	Illumina MiSeq	Short	51	1414	1403	1	46636844	51.3	10/30/2018	NA	NA
GCA_013184315.1	Fusarium kyushuense	56665	1	AF414971	455	49	CLC NGS Cell v. 2017	Illumina MiSeq	Short	50	344	325	1	36015118	47.7	5/28/2020	NA	NA
GCA_018104275.1	Fusarium langsethiae	179993	2	AF414969	457	48	Flye v. 2.4.2	PacBio Sequel	Long	77	154	154	3	59637819	48.4	4/20/2021	100	100
GCA_014898835.1	Fusarium lateritium	5523	1	MZ493034	476	51	CLC NGS Cell v. 2017	Illumina MiSeq	Short	50	1444	1404	1	46885457	48.8	10/20/2020	NA	NA
GCA_013618495.1	Fusarium longipes	694270	4	KJ125587	466	52	CLC NGS Cell v. 2017	Illumina MiSeq	Short	50	297	285	1	35311369	48.1	7/24/2020	NA	NA
GCA_017656775.1	Fusarium louisianense	1571108	2	MF120483	NA	NA	SPAdes v. 3.15.0	Illumina	Short	75	98	66	1	36237652	48.2	4/2/2021	NA	NA
GCA_013184325.1	Fusarium luffae	2494467	1	GQ505701	447	50	CLC NGS Cell v. 2017	Illumina MiSeq	Short	50	1059	1049	1	37413695	48.6	5/28/2020	NA	NA
GCA_013758935.1	Fusarium mangiferae	192010	2	MF120483	NA	NA	CLC NGS Cell v. 2017	Illumina MiSeq	Short	50	2092	2060	1	48609885	48.7	7/27/2020	NA	NA
GCA_001717855.1	Fusarium meridionale	282269	4	DQ459842	446	49	CLC Genomics Workbench v. 6.0.1	Illumina GAII	Short	32	523	287	1	36399802	48.3	8/31/2016	NA	NA
GCA_017656815.1	Fusarium meridionale x Fusarium asiaticum	488412	1	MF120483	NA	NA	SPAdes v. 3.15.0	Illumina	Short	33	406	385	0	36114347	48.3	4/2/2021	NA	NA
GCA_017656745.1	Fusarium mesoamericanum	282270	1	DQ459844	446	49	SPAdes v. 3.15.0	Illumina	Short	76	135	102	1	36791064	48.1	4/2/2021	NA	NA
GCA_001633045.1	Fusarium metavorans	2421284	1	MF120483	NA	NA	SPAdes v. JAN-2015; SOAPdenovo v. JAN-2015; Velvet v. JAN-2015	454	Short	150	901	103	0	46940970	51.8	4/27/2016	NA	NA
GCA_013396015.1	Fusarium mexicanum	751941	1	MF120483	NA	NA	CLC NGS Cell v. 2016	Illumina MiSeq	Short	50	995	958	1	44021866	48.6	7/10/2020	NA	NA
GCA_014898875.1	Fusarium miscanthi	75915	1	MF120483	NA	NA	CLC NGS Cell v. 2017	Illumina MiSeq	Short	50	640	624	1	40939057	49	10/20/2020	NA	NA
GCA_013396205.1	Fusarium mundagurra	1567541	1	MF120483	NA	NA	CLC NGS Cell v. 2016	Illumina MiSeq	Short	50	1670	1616	1	49121928	48.4	7/10/2020	NA	NA
GCA_019915245.1	Fusarium musae	1042133	1	KJ125596	458	49	Canu v. 1.8; Medaka v. 1.0.3+; Minimap2 v. 2.17+; Pilon v. 1.20.1; Shovill v. 1.1.0+	Illumina HiSeq; Oxford Nanopore MinION	Both	250	13	13	0	44015302	47.25	9/9/2021	NA	NA
GCA_004367095.1	Fusarium nanum	2494468	1	GQ505709	447	50	CLC NGS Cell v. 8.5	Illumina MiSeq	Short	50	544	530	1	37152391	48.6	3/22/2019	NA	NA
GCA_013396005.1	Fusarium napiforme	42672	1	DQ297555	457	49	CLC NGS Cell v. 2016	Illumina MiniSeq	Short	50	1421	1411	0	42092515	48.9	7/10/2020	NA	NA
GCA_014898925.1	Fusarium nelsonii	77846	1	GQ505436	462	51	CLC NGS Cell v. 2017	Illumina MiSeq	Short	50	1652	1534	1	41372681	48.2	10/20/2020	NA	NA
GCA_013623595.1	Fusarium nematophilum	1053271	1	KX171631	478	52	CLC NGS Cell v. 2017	Illumina MiSeq	Short	50	5122	5027	1	52519516	53.3	7/24/2020	NA	NA
GCA_006518225.1	Fusarium neocosmosporiellum	1325723	1	KM231805	477	53	CLC NGS Cell v. 8.5	Illumina MiSeq	Short	50	5866	5494	1	54037528	51.6	7/1/2019	NA	NA
GCA_017656675.1	Fusarium nepalense	1571107	2	MF120483	NA	NA	SPAdes v. 3.15.0	Illumina	Short	76	154	132	0	35847779	48.4	4/2/2021	NA	NA
GCA_013184375.1	Fusarium newnesense	1567543	1	MF120483	NA	NA	CLC NGS Cell v. 2017	Illumina MiSeq	Short	50	5502	5456	1	48754646	48.3	5/28/2020	NA	NA
GCA_013623555.1	Fusarium nisikadoi	78863	1	MF120483	NA	NA	CLC NGS Cell v. 2017	Illumina MiSeq	Short	50	1101	1085	1	40881803	49	7/24/2020	NA	NA
GCA_014898975.1	Fusarium nodosum	2592597	1	MF120483	NA	NA	CLC NGS Cell v. 2017	Illumina MiSeq	Short	50	336	320	1	35673764	48.2	10/20/2020	NA	NA
GCA_012977755.1	Fusarium nurragi	457084	1	MF120483	NA	NA	CLC NGS Cell v. 2017	Illumina MiSeq	Short	50	865	854	1	35480406	49.7	5/6/2020	NA	NA
GCA_001262555.1	Fusarium nygamai	42673	3	EF568056	469	51	ABySS v. 1.5.2	Illumina HiSeq	Short	333	743	409	1	51615029	47.5	8/6/2015	NA	NA
GCA_000350365.1	Fusarium odoratissimum	2502994	2	MF120483	NA	NA	SOAPdenovo v. 2.01	Illumina GAIIx	Short	87	3834	840	1	52926277	48.2	4/2/2013	NA	NA
GCA_000149955.2	Fusarium oxysporum	426428	551	MH271096	456	49	NA	NA	NA	NA	1362	114	26	61386934	48.43	4/10/2007	99.4	95.3
GCA_014899045.1	Fusarium palustre	680193	1	MF120483	NA	NA	CLC NGS Cell v. 2017	Illumina MiSeq	Short	50	625	604	1	37016938	48.1	10/20/2020	NA	NA
GCA_013623535.1	Fusarium penzigii	587888	1	KM231795	473	53	CLC NGS Cell v. 2017	Illumina MiSeq	Short	50	1299	1247	1	36309415	48.8	7/24/2020	NA	NA
GCA_013364925.1	Fusarium phaseoli	120645	2	KM231807	480	54	CLC NGS Cell v. 2017	Illumina MiSeq	Short	50	1509	1483	1	46088838	51.8	6/19/2020	NA	NA
GCA_013396025.1	Fusarium phyllophilum	47803	1	KJ125665	470	52	CLC NGS Cell v. 2016	Illumina MiSeq	Short	50	1642	1628	1	43389320	48.4	7/10/2020	NA	NA
GCA_002165215.1	Fusarium pininemorale	1604332	1	MF120483	NA	NA	ABySS v. 1.3.7	Illumina HiSeq	Short	1220	163	153	1	47778485	46	6/2/2017	NA	NA
GCA_019609905.1	Fusarium poae	36050	2	KJ755667	446	48	Canu v. 1.8	Oxford Nanopore; Illumina NextSeq	Both	161	13	13	31	44000513	46.6	8/16/2021	98.6	91.4
GCA_002093855.1	Fusarium praegraminearum	1824868	1	MF120483	NA	NA	CLC NGS Cell v. 8	Illumina MiSeq	Short	75	486	481	1	35314756	48.5	4/14/2017	NA	NA
GCA_017309895.1	Fusarium proliferatum	948311	21	MH329789	459	52	SPAdes v. 3.5.0	Illumina MiSeq	Short	112	50	12	1	43842875	48.3	3/9/2021	NA	NA
GCA_011320165.1	Fusarium protoensiforme	2747443	1	MF120483	NA	NA	CLC NGS Cell v. 2017	Illumina MiSeq	Short	50	1729	1682	1	45455580	53	3/16/2020	NA	NA
GCA_013395995.1	Fusarium pseudoanthophilum	48495	1	NR_163682	456	49	CLC NGS Cell v. 2016	Illumina MiSeq	Short	50	1864	1816	0	42829214	48.8	7/10/2020	NA	NA
GCA_013396035.1	Fusarium pseudocircinatum	56676	1	KX385054	458	49	CLC NGS Cell v. 2017	Illumina MiSeq	Short	50	1045	1040	1	43320561	48.8	7/10/2020	NA	NA
GCA_016952305.1	Fusarium pseudograminearum	101028	4	MG570083	444	49	MECAT2 v. Linuax_amd64	PacBio RSII; Illumina HiSeq	Both	519	NA	7	4	37941760	46.99	11/16/2020	99.7	99.3
GCA_013186785.1	Fusarium pseudonygamai	47755	1	KJ125580	458	49	CLC NGS Cell v. 2017	Illumina MiSeq	Short	50	2783	2619	1	42198904	48.8	5/29/2020	NA	NA
GCA_013186855.1	Fusarium ramigenum	48496	1	NR_111888	456	50	CLC NGS Cell v. 2017	Illumina MiSeq	Short	50	1626	1577	1	46511936	48.7	5/29/2020	NA	NA
GCA_017562085.1	Fusarium redolens	48865	2	MG583722	473	51	Canu v. 2.1.1	PacBio Sequel; DNGSEQ	Both	NA	41	41	6	52841013	46.39	3/22/2021	99.8	99.4
GCA_017140155.1	Fusarium rusci	1237072	1	MF120483	NA	NA	CLC NGS Cell v. 2017	Illumina MiSeq	Short	50	1633	1595	1	32968512	52.7	3/2/2021	NA	NA
GCA_017165645.1	Fusarium sacchari	42676	2	KJ125760	458	50	Miniasm v. 0.3	Pacbio Sequel I; Illumina HiSeq	Both	330	48	48	3	45739938	46.28	3/4/2021	96.2	94.4
GCA_014899025.1	Fusarium sambucinum	5128	2	KJ125695	446	49	CLC NGS Cell v. 2017	Illumina MiSeq	Short	50	527	515	1	37499189	47.8	10/20/2020	NA	NA
GCA_013266185.1	Fusarium sarcochroum	1208366	1	MF120483	NA	NA	CLC NGS Cell v. 2017	Illumina MiSeq	Short	50	1854	1849	1	46449918	49.1	6/3/2020	NA	NA
GCA_004367495.1	Fusarium scirpi	2211609	1	GQ505743	447	50	CLC NGS Cell v. 8.5	Illumina MiSeq	Short	50	601	587	1	39626180	48.4	3/22/2019	NA	NA
GCA_013363185.1	Fusarium secorum	1477011	1	MF120483	NA	NA	CLC NGS Cell v. 2017	Illumina MiSeq	Short	50	7337	6851	1	51208246	47.8	6/19/2020	NA	NA
GCA_013623625.1	Fusarium setosum	57148	1	MF120483	NA	NA	CLC NGS Cell v. 2017	Illumina MiSeq	Short	50	3515	3402	1	46212637	52.3	7/24/2020	NA	NA
GCA_014898995.1	Fusarium sibiricum	929237	1	MF120483	NA	NA	CLC NGS Cell v. 2017	Illumina MiSeq	Short	50	3101	3011	1	40622015	48.3	10/20/2020	NA	NA
GCA_002215905.1	Fusarium solani	169388	5	MH329792	480	53	SOAPdenovo v. 2.04	PacBio; Illumina HiSeq	Both	460.03	516	17	4	45813297	49.3	7/7/2017	99.6	99.2
GCA_017579625.1	Fusarium sororula	1604333	1	MF120483	NA	NA	SPAdes v. 3.14.1	Illumina HiSeq	Short	60	412	328	1	47806863	46	3/24/2021	NA	NA
GCA_019054615.1	Fusarium sporotrichioides	5514	4	KJ125756	458	49	SPAdes v. 3.13.2	Illumina	Short	101	11	8	1	37848467	48	6/29/2021	NA	NA
GCA_017140175.1	Fusarium staphyleae	57149	1	HM626659	482	54	CLC NGS Cell v. 2017	Illumina MiSeq	Short	50	1238	1220	0	32054995	51.2	3/2/2021	NA	NA
GCA_013186845.1	Fusarium sterilihyphosum	192009	1	KF576628	458	49	CLC NGS Cell v. 2017	Illumina MiSeq	Short	50	2191	2178	1	46885414	48.7	5/29/2020	NA	NA
GCA_014822085.1	Fusarium stilboides	57150	1	MF120483	NA	NA	CLC NGS Cell v. 2017	Illumina MiniSeq	Short	50	988	978	1	46266392	48.9	9/30/2020	NA	NA
GCA_013396075.1	Fusarium subglutinans	42677	3	AY898264	455	49	CLC NGS Cell v. 2017	Illumina MiSeq	Short	50	905	905	0	44178338	48.1	7/10/2020	NA	NA
GCA_013623665.1	Fusarium sublunatum	86547	1	NR_111606	476	52	CLC NGS Cell v. 2017	Illumina MiSeq	Short	50	1038	986	1	35749494	49.2	7/24/2020	NA	NA
GCA_003670145.1	Fusarium subtropicale	2283686	1	MF120483	NA	NA	CLC NGS Cell v. 9.5	Illumina MiSeq	Short	50	1094	1080	0	35376741	48.5	10/22/2018	NA	NA
GCA_013186925.1	Fusarium succisae	42666	1	KC464634	458	49	CLC NGS Cell v. 2017	Illumina MiSeq	Short	50	538	538	0	45415709	48.1	5/29/2020	NA	NA
GCA_012977735.1	Fusarium tanahbumbuense	2594821	1	GQ505746	447	50	CLC NGS Cell v. 2017	Illumina MiSeq	Short	50	1060	1049	1	37800359	48.6	5/6/2020	NA	NA
GCA_001513835.1	Fusarium temperatum	767483	4	KR051410	448	49	ABySS v. 1.3.7	Illumina HiSeq	Short	414	244	43	1	45458781	47	1/13/2016	NA	NA
GCA_013186935.1	Fusarium thapsinum	120644	1	KX171659	469	51	CLC NGS Cell v. 2017	Illumina MiSeq	Short	50	384	384	0	40876319	48.7	5/29/2020	NA	NA
GCA_013396195.1	Fusarium tjaetaba	1567544	1	MF120483	NA	NA	CLC NGS Cell v. 2017	Illumina MiSeq	Short	50	917	867	1	43094252	48.8	7/10/2020	NA	NA
GCA_014824505.1	Fusarium torreyae	1237075	1	MF120483	NA	NA	CLC NGS Cell v. 2017	Illumina MiSeq	Short	50	1277	1243	1	35989036	49.9	9/30/2020	NA	NA
GCA_013623875.1	Fusarium torulosum	33205	1	MF120483	NA	NA	CLC NGS Cell v. 2017	Illumina MiSeq	Short	50	1365	1339	1	41267772	48.2	7/24/2020	NA	NA
GCA_013623685.1	Fusarium transvaalense	2267551	1	MF120483	NA	NA	CLC NGS Cell v. 2017	Illumina MiSeq	Short	50	1106	1088	1	37877147	47.9	7/24/2020	NA	NA
GCA_003045085.1	Fusarium tricinctum	61284	4	KJ125762	473	52	MIRA v. DEC-2017	IonTorrent	Short	100	617	617	5	42732089	48.1	4/9/2018	100	100
GCA_013363205.1	Fusarium tuaranense	1325736	1	MF120483	NA	NA	CLC NGS Cell v. 2017	Illumina MiSeq	Short	50	4014	3977	1	48885884	51.2	6/19/2020	NA	NA
GCA_001680535.1	Fusarium tucumaniae	232081	3	MF120483	NA	NA	PCAP.Solexa v. Jan-2014	Illumina HiSeq	Short	150	15093	15093	1	48383620	NA	7/6/2016	NA	NA
GCA_013364945.1	Fusarium tupiense	1235837	1	MF120483	NA	NA	CLC NGS Cell v. 2017	Illumina MiSeq	Short	50	1677	1664	1	45516439	48.7	6/22/2020	NA	NA
GCA_002194535.1	Fusarium udum	42665	2	KY706082	469	53	Velvet v. 1.2.10	Illumina HiSeq	Short	25.09	21770	712	1	56380608	42.4	6/15/2017	NA	NA
GCA_017656585.1	Fusarium ussurianum	1284706	4	FJ240316	446	49	SPAdes v. 3.15.0	Illumina	Short	99	77	57	1	36192756	48.4	4/2/2021	NA	NA
GCA_000151355.1	Fusarium vanettenii	660122	1	AF130142	478	54	NA	NA	NA	NA	233	209	0	51286497	50.8	8/24/2009	NA	NA
GCA_900007375.1	Fusarium venenatum	56646	2	KJ125763	451	48	NA	NA	NA	100	17	6	139	38660186	47.68	3/1/2018	100	100
GCA_013623725.1	Fusarium ventricosum	42327	1	NR_172389	476	54	CLC NGS Cell v. 2017	Illumina MiSeq	Short	50	2160	1717	1	36526469	51.5	7/24/2020	NA	NA
GCA_013623715.1	Fusarium verrucosum	1237073	1	KM231812	471	55	CLC NGS Cell v. 2017	Illumina MiSeq	Short	50	770	767	1	34167378	48.6	7/24/2020	NA	NA
GCA_000149555.1	Fusarium verticillioides	334819	5	AY898262	470	52	NA	NA	NA	NA	211	37	8	41844914	48.69	10/18/2005	100	100
GCA_019191175.1	Fusarium veterinarium	2502998	2	MF120483	NA	NA	SPAdes v. 3.11.1	Illumina NovaSeq	Short	58.78	924	861	1	48079010	47.6	7/9/2021	NA	NA
GCA_000585705.1	Fusarium virguliforme	994087	5	MN310695	481	53	PCAP.Rep.454 v. May 25, 2010	454	Short	20	3098	3098	4	50448805	49.4	3/6/2014	98.9	97.7
GCA_017656615.1	Fusarium vorosii	569361	2	JQ676176	456	49	SPAdes v. 3.15.0	Illumina	Short	77	172	141	1	35549726	48.4	4/2/2021	NA	NA
GCA_013183765.1	Fusarium xylarioides	221167	9	MF120483	NA	NA	SPAdes v. 3.10.1	Illumina HiSeq	Short	100	441	424	1	55241615	43.4	5/28/2020	NA	NA
GCA_008711595.1	Fusarium xyrophilum	2687229	3	MF120483	NA	NA	CLC NGS Cell v. 8.5	Illumina MiSeq	Short	50	5266	5229	1	39592218	48.3	9/27/2019	NA	NA
GCA_013623745.1	Fusarium zanthoxyli	2082529	1	MF120483	NA	NA	CLC NGS Cell v. 2017	Illumina MiSeq	Short	50	2442	2368	1	40855407	49.3	7/24/2020	NA	NA
GCA_013266195.1	Fusarium zealandicum	1053134	1	HM626658	473	53	CLC NGS Cell v. 2017	Illumina MiSeq	Short	50	1850	1836	1	33536579	52.6	6/3/2020	NA	NA
GCA_000145635.1	Gaeumannomyces tritici	644352	2	KM484841	471	55	Newbler v. 2.1-PreRelease-4/28/2009	454	Short	25	1860	517	0	43768664	56.3	7/14/2010	NA	NA
GCA_013305925.1	Galactomyces reessii	43985	1	MH153588.1	NA	NA	SPAdes v. 3.11.1; Canu v. 1.6	Illumina HiSeq; PacBio RS II	Both	152	1067	753	1	23394681	35.7	6/9/2020	NA	NA
GCA_000697645.1	Galerina marginata	685588	1	KX773867	561	44	Newbler v. 2.5	454; Illumina	Short	34	1431	414	1	59418196	48	6/3/2014	NA	NA
GCA_002803225.1	Gamarada debralockiae	2037899	1	EF093180	NA	NA	Velvet v. 1.2.10	Illumina HiSeq	Short	377	2078	2078	1	58188791	46.3	12/1/2017	NA	NA
GCA_016098015.1	Gamsiella multidivaricata	101098	1	JX975871.1	NA	NA	SPAdes v. 3.13.1; AAFTF v. 0.2.3	Illumina HiSeq	Short	11	5795	3523	1	36027825	48.9	12/16/2020	NA	NA
GCA_002900995.3	Ganoderma boninense	34458	2	MW866696.1	NA	NA	wtdbg2 v. 4; HiRise v. 1	Illumina HiSeq; PacBio RS II	Both	1000	619	112	11	55869141	56.16	1/26/2018	92.7	69.2
GCA_012655175.1	Ganoderma lucidum	5315	4	FJ940919	549	48	HGAP v. 4.0	PacBio	Long	97.73	173	173	6	48913417	55.1	4/22/2020	99.9	99.8
GCA_000338015.1	Ganoderma multipileum	939172	1	JF915409	546	49	Roche 454 Newbler Assembler	Roche/454 GS FLX; Illumina/GA; ABI 3730 XL	Short	824	6173	6173	1	46383635	55.3	2/1/2013	NA	NA
GCA_002760635.1	Ganoderma sinense	1077348	1	HQ235634	554	48	Celera Assembler v. 6.1	454; Illumina HiSeq	Short	500	196	69	0	48955697	55.6	11/7/2017	NA	NA
GCA_003057275.1	Ganoderma tsugae	34467	1	KP794598	560	47	SOAPdenovo v. 2.01	Illumina HiSeq	Short	101	6742	6638	0	45503573	NA	4/18/2018	NA	NA
GCA_015179125.1	Gautieria morchelliformis	112417	1	AF377066.1	NA	NA	Falcon v. 20150310	PacBio	Long	NA	1220	1220	4	122807766	49.9	11/2/2020	99.9	99.8
GCA_000320605.2	Gelatoporia subvermispora	914234	1	JF837189	548	49	Newbler assembler v. 2.4pre (091202_1007)	454; Sanger	Short	56.6	1161	740	1	38969650	53.6	4/18/2012	NA	NA
GCA_016748015.1	Geosiphon pyriformis	50956	1	AJ410750	NA	NA	MaSuRCA v. 2019	Illumina HiSeq	Short	100	4259	792	0	128319586	28.4	1/25/2021	NA	NA
GCA_900188565.1	Geosmithia flava	240216	1	KF914639	503	56	NA	NA	NA	102	2887	1819	1	29823260	51.7	6/23/2017	NA	NA
GCA_012550715.1	Geosmithia morbida	1094350	2	KJ664797	515	58	ALLPaths-LG v. 49414	Illumina HiSeq	Short	67	729	72	0	26543684	54.2	4/20/2020	NA	NA
GCA_900188575.1	Geosmithia putterillii	68827	1	KF808307	503	57	NA	NA	NA	131	699	320	1	30069354	55.4	6/23/2017	NA	NA
GCA_014596635.1	Geotrichum candidum	1173061	9	MF782775	284	36	SPAdes v. 3.11.1; Canu v. 1.6	Illumina HiSeq; PacBio RS II	Both	100	1032	364	3	24369840	41.2	9/15/2020	100	100
GCA_002233575.1	Geotrichum fermentans	44066	1	MF782775	NA	NA	Velvet v. 2.3	Illumina Hiseq2000	Short	78	12765	3822	0	31278289	58	7/25/2017	NA	NA
GCA_009809945.1	Gigaspora margarita	4874	1	KF378678	412	34	ALLPATH-LG v. 52488	Illumina HiSeq	Short	90	47617	6489	2	773098546	25.6	12/30/2019	91.1	91.1
GCA_003550325.1	Gigaspora rosea	44941	1	AJ410750	429	30	AllPaths v. 46154	Illumina	Short	43	29502	7499	2	567860885	26.5	9/12/2018	90.3	90.3
GCA_002917775.1	Glaciozyma antarctica	1332765	1	FJ554838	557	40	Proprietary software by Synamatix Sdn. Bhd v. 2009	Sanger; 454; Illumina	Short	117	412	21	2	20033549	59.7	2/5/2018	100	100
GCA_000409485.1	Glarea lozoyensis	1116229	2	NR_137138.1	NA	NA	GS De Novo Assembler v. Aug-2011	454; Illumina HiSeq	Short	80	239	22	1	39509734	45.8	6/14/2013	NA	NA
GCA_001599755.1	Gliomastix tumulicola	909944	1	KY081462.1	540	56	ALLPATHS-LG v. 52488	HiSeq 2500	Short	295	194	72	0	42385401	54.8	3/1/2016	NA	NA
GCA_000344685.1	Gloeophyllum trabeum	670483	1	JF682771	537	46	Newbler v. 2.5	Sanger; 454; Illumina	Short	54	1454	442	0	37178225	52.9	3/6/2013	NA	NA
GCA_004338095.1	Gloeostereum incarnatum	98760	2	KJ668540	615	43	SOAPdenovo v. OCT-2018	PacBio Sequel	Long	94	3609	20	4	38655575	42.2	3/11/2019	100	100
GCA_003833025.1	Glomus cerebriforme	658196	2	GQ205038	452	33	SPAdes v. 3.11.1	Illumina HiSeq	Short	150	29573	14624	1	170930935	NA	11/26/2018	NA	NA
GCA_001692915.1	Glonium stellatum	574774	1	MZ570257.1	NA	NA	Velvet v. 1.1	Illumina	Short	53.53	4423	2730	1	40521621	48.2	7/22/2016	NA	NA
GCA_003611235.1	Golovinomyces cichoracearum	62708	3	MF543024	509	55	CLC NGS Cell v. 6	Illumina HiSeq	Short	46	35257	25079	1	65886882	40.1	10/3/2018	NA	NA
GCA_006912115.1	Golovinomyces magnicellulatus	62714	1	MK452610	512	53	SPAdes v. 3.12.0-Linux	Illumina MiSeq; Oxford Nanopore MinION	Both	46	84604	83551	0	129924918	44	7/11/2019	NA	NA
GCA_905337335.1	Gomphillus americanus	1940652	1	KY381580	647	35	NA	NA	NA	572	76	54	1	23861785	46	3/19/2021	NA	NA
GCA_003316585.1	Gomphus bonarii	104221	1	MF955206.1	NA	NA	platanus version v. 1.2.1	Complete Genomics	Short	72	101495	83801	0	116108881	NA	7/13/2018	NA	NA
GCA_001574975.1	Gonapodya prolifera	1344416	1	NR_132861.1	NA	NA	Allpaths-LG v. R36892	Illumina	Short	157	4013	352	0	48794828	52.3	2/25/2016	NA	NA
GCA_001650995.1	Gongronella sp. w5	483437	1	MH990634.1	589	44	SOAPdenovo v. 1.05	Illumina	Short	102	1616	149	0	34723466	48.2	5/24/2016	NA	NA
GCA_002150815.3	Grammothele lineata	1226780	1	KX013157	546	49	MaSuRCA v. 3.2.6	Illumina HiSeq	Short	195	413	403	6	42321318	56.7	5/19/2017	99.8	99.4
GCA_001513895.1	Graphilbum fragrans	67622	1	MW540752	533	52	CLC NGS Cell v. 8.0.1	Illumina HiSeq	Short	64	393	80	1	34270891	55.7	1/13/2016	NA	NA
GCA_001683735.1	Grifola frondosa	5627	2	GU731562	593	51	Falcon Assembly Tool Kit v. 0.2	PacBio	Long	100	127	127	5	39289314	50	7/12/2016	99.5	98.7
GCA_003708315.2	Groenewaldozyma salmanticensis	49332	1	KP250832	335	40	DISCOVAR v. r51885	Illumina HiSeq 2500	Short	41	232	215	1	12292930	43.4	10/31/2018	NA	NA
GCA_000143105.2	Grosmannia clavigera	655863	2	AY761158	600	64	NA	Sanger; 454; Illumina	Short	64	334	289	2	29794006	53.3	9/4/2009	100	100
GCA_004028395.1	Grosmannia galeiformis	255215	1	GU129995	586	63	SPAdes v. 3.9	Illumina	Short	80	1146	869	0	26430174	57.3	1/17/2019	NA	NA
GCA_002778075.1	Grosmannia penicillata	360150	2	KT896638.1	528	60	HGAP v. 3	PacBio	Long	141	43	43	37	27679855	58.1	11/16/2017	98.9	85.1
GCA_015852425.1	Gryganskiella cystojenkinii	979690	1	NR_111581.1	NA	NA	SPAdes v. 3.13.1; AAFTF v. 0.2.3	Illumina HiSeq	Short	14	4489	3044	1	42943035	47.5	12/8/2020	NA	NA
GCA_019112545.1	Guyanagaster necrorhizus	1450536	1	NR_119834.1	NA	NA	AllPathsLG v. R47710	Illumina	Short	81.5	689	168	0	53686691	45.5	7/5/2021	NA	NA
GCA_002938385.1	Gymnopilus dilepis	231916	1	FJ800363.1	NA	NA	soapdenovo2 v. 2.21	Illumina MiSeq	Short	16.5	6130	5668	1	46664762	49.5	2/22/2018	NA	NA
GCA_015501075.1	Gymnopilus junonius	109634	2	JX684001	556	43	Falcon v. 0.4.2	PacBio	Long	101.97	1174	1174	1	59461163	46.4	11/16/2020	NA	NA
GCA_009733575.1	Gymnopus androsaceus	1447944	1	KY026750	665	44	AllPathsLG v. R49403	Illumina; PacBio	Both	NA	3272	2516	1	89149538	45.2	12/5/2019	NA	NA
GCA_013368555.1	Gymnopus confluens	206315	1	KP710277.1	755	41	FALCON v. APRIL-2018	PacBio RSII	Long	72.7	855	855	5	60120426	46.6	6/23/2020	99.8	99.6
GCA_000827265.1	Gymnopus luxurians	944289	1	AF505764.1	686	40	Newbler v. 2.5	454; Illumina	Short	30	2249	383	0	66281670	45.1	1/21/2015	NA	NA
GCA_014904945.1	Gyrodon lividus	85971	1	DQ534568	691	49	AllPathsLG v. R47710	Illumina	Short	113.5	1607	369	0	43048674	49	10/20/2020	NA	NA
GCA_004325035.1	Hamiltosporidium magnivora	148818	2	AY649786.1	NA	NA	Ray v. AUGUST-2017	Illumina	Short	18.32	3833	3833	2	17189839	25.7	3/5/2019	100	100
GCA_004325075.1	Hamiltosporidium tvaerminnensis	1176355	3	AY649786.1	NA	NA	Ray v. AUGUST-2018	Illumina	Short	646.61	2738	2738	0	25202660	26.1	3/5/2019	NA	NA
GCA_003706385.1	Hanseniaspora clermontiae	211099	1	AJ512441.1	NA	NA	DISCOVAR v. r51885	Illumina HiSeq 2500	Short	39	841	794	1	9003383	36.7	10/31/2018	NA	NA
GCA_003020785.1	Hanseniaspora gamundiae	2094518	1	AJ512441.1	NA	NA	SPAdes v. 3.9.0	Illumina HiSeq	Short	29.3	482	338	1	10183153	36.9	3/27/2018	NA	NA
GCA_900119595.1	Hanseniaspora guilliermondii	56406	2	EF449523.1	641	34	NA	NA	NA	1400	250	208	1	9037850	30.9	11/25/2016	NA	NA
GCA_004919785.1	Hanseniaspora jakobsenii	1926583	1	KT309129.1	NA	NA	MASURCA v. 2.3.2	Illumina HiSeq 2500	Short	55	1580	1386	0	14051380	29.8	4/29/2019	NA	NA
GCA_004919765.1	Hanseniaspora lachancei	211098	1	AJ512439.1	NA	NA	DISCOVAR v. r51885	Illumina HiSeq 2500	Short	158	3170	3155	1	9948763	34.7	4/29/2019	NA	NA
GCA_004919825.1	Hanseniaspora meyeri	211097	1	AJ512438.1	NA	NA	MASURCA v. 2.3.2	Illumina HiSeq 2500	Short	63	1107	973	1	10244664	37.2	4/29/2019	NA	NA
GCA_004919845.1	Hanseniaspora nectarophila	1443074	1	NR_138239.1	NA	NA	DISCOVAR v. r51885	Illumina HiSeq 2500	Short	222	2028	2024	1	9955993	33.9	4/29/2019	NA	NA
GCA_004919895.1	Hanseniaspora occidentalis	331639	2	AY046203.1	NA	NA	DISCOVAR v. r51885	Illumina HiSeq 2500	Short	44	1651	1589	1	11273150	34.8	4/29/2019	NA	NA
GCA_001749795.1	Hanseniaspora opuntiae	211096	1	KT226114.1	658	41	MIRA v. 4.0.2	Illumina	Short	60	66	17	2	8831957	34.7	9/27/2016	99.8	99.8
GCA_001747045.1	Hanseniaspora osmophila	56408	2	AJ271030.1	NA	NA	MIRA v. 4.0.2	Illumina	Short	60	899	17	4	11458415	36.7	9/27/2016	99.1	98
GCA_003708335.1	Hanseniaspora pseudoguilliermondii	332229	1	NR_155181.1	658	35	DISCOVAR v. r51885	Illumina HiSeq 2500	Short	55	989	917	1	9077954	34.5	10/31/2018	NA	NA
GCA_004919915.1	Hanseniaspora thailandica	689838	1	AB501147.1	NA	NA	DISCOVAR v. r51885	Illumina HiSeq 2500	Short	210	1946	1943	1	9976088	34.5	4/29/2019	NA	NA
GCA_003243715.1	Hanseniaspora uvarum	29833	10	KP132262	656	37	HGAP v. 4.0	Sequel; Illumina HiSeq	Both	553.78	16	16	27	8966449	32.3	6/18/2018	99.7	95.9
GCA_001664025.1	Hanseniaspora valbyensis	766949	1	KP250835.1	649	34	Newbler v. 2.5	454; Illumina	Short	53	1345	647	1	11464036	22.6	6/17/2016	NA	NA
GCA_000585475.3	Hanseniaspora vineae	56409	3	AJ271033.1	663	44	MaSuRCA v. 2.2.1	Illumina HiSeq	Short	211	266	87	1	11338948	37.4	3/4/2014	NA	NA
GCA_015500155.1	Haplosporangium bisporale	1897645	1	MH859278.1	NA	NA	SPAdes v. 3.13.1; AAFTF v. 0.2.3	Illumina HiSeq	Short	13	15687	11106	1	38988710	48.6	11/16/2020	NA	NA
GCA_015499985.1	Haplosporangium gracile	2779863	1	JX975857.1	NA	NA	SPAdes v. 3.13.1; AAFTF v. 0.2.3	Illumina HiSeq	Short	13.5	4187	2797	1	44900159	47.4	11/16/2020	NA	NA
GCA_002917075.1	Hawksworthiomyces lignivorus	431200	1	KY978524.1	NA	NA	SPAdes v. 3.10.0	Illumina HiSeq	Short	42	268	213	1	43817023	51.3	2/5/2018	NA	NA
GCA_000827355.1	Hebeloma cylindrosporum	686832	1	JQ751210	639	46	Allpaths-LG v. R36892	Sanger; 454; Illumina; PacBio	Both	125.7	526	176	1	38226047	48.4	1/21/2015	NA	NA
GCA_002573585.1	Helicocarpus griseus	1447875	1	AY527404	534	59	allpaths v. R42179	Illumina	Short	205	595	546	0	32035056	48	10/17/2017	NA	NA
GCA_004369045.1	Heliocybe sulcata	5364	1	HM536095	538	48	AllPathsLG v. R49403	Illumina	Short	82.2	512	87	0	31948515	53	3/25/2019	NA	NA
GCA_000498615.1	Helminthosporium solani	1400345	1	DQ865112	488	49	GS De Novo Assembler v. 2.6	454; Illumina HiSeq	Short	50	5686	5686	0	34531622	49.1	11/22/2013	NA	NA
GCA_003057935.1	Hemileia vastatrix	1291517	2	DQ022191	NA	33	CLC NGS Cell v. v4.0.1	454	Short	10	282323	71909	12	201427718	32.2	4/19/2018	99.1	95.9
GCA_002087885.1	Hepatospora eriocheir	1081669	2	AY649786.1	NA	NA	Velvet v. 0.5	Illumina HiSeq	Short	4478	2876	1300	0	4570278	22.4	4/12/2017	NA	NA
GCA_004681135.1	Hericium alpestre	135208	1	AY534580.1	546	47	MIRA v. 4.0	IonTorrent	Short	31.4	3635	3534	1	37532302	52.4	4/5/2019	NA	NA
GCA_003675405.1	Hericium coralloides	100756	1	AY534584.1	562	49	FALCON v. 0.2.2	Illumina MiSeq; PacBio	Both	220	307	307	3	55905675	53.8	10/23/2018	98.6	97.8
GCA_006506795.2	Hericium erinaceus	91752	2	MK069652	518	49	FALCON v. 0.7.0	PacBio RSII	Long	750	52	45	3	41205484	52.43	6/28/2019	100	100
GCA_009733715.1	Herpomyces periplanetae	1749284	1	MG438306.1	NA	NA	SPAdes v. 3.10.1	Illumina HiSeq	Short	7	641	633	1	14996527	40.2	12/6/2019	NA	NA
GCA_002104935.1	Hesseltinella vesiculosa	101127	1	�OL739392.1	NA	NA	HGAP smrtanalysis v. 2.3.0.140936; FinisherSC	PacBio	Long	20	114	114	18	27216191	46.3	4/20/2017	99.1	95.8
GCA_001457955.1	Heterobasidion annosum	13563	4	AF455496.1	547	51	NA	NA	NA	20	1912	14	1	27988318	52.9	11/3/2015	NA	NA
GCA_000320585.2	Heterobasidion irregulare	747525	13	KP863590	545	50	Arachne v. 20071016	Sanger	Short	8.5	18	15	1	33649967	52.2	6/13/2012	NA	NA
GCA_002994785.1	Heterobasidion parviporum	207832	1	KC492955.1	550	51	Celera Assembler v. 8.3	PacBio	Long	80	296	287	19	37757905	53	3/13/2018	99.7	97.6
GCA_905337345.1	Heterodermia speciosa	116794	1	AF250794	455	49	NA	NA	NA	160	1148	1070	0	38736376	45.6	3/19/2021	NA	NA
GCA_000956045.1	Hirsutella minnesotensis	1043627	1	DQ078757	501	60	SOAPdenovo v. 1.05	Illumina HiSeq	Short	128	2109	736	1	51111088	52	3/18/2015	NA	NA
GCA_004142005.1	Hirsutella rhossiliensis	111463	1	DQ345568.1	488	59	SOAPdenovo v. 2012	Illumina	Short	128	12416	2428	0	50717856	47.3	2/6/2019	NA	NA
GCA_000472145.1	Hirsutella thompsonii	1303644	2	FJ973072	482	58	CLC NGS Cell v. wb 6	Illumina HiSeq	Short	180	621	621	1	34557431	53.1	9/30/2013	NA	NA
GCA_000149585.1	Histoplasma capsulatum	2059318	12	KX756764	539	60	NA	NA	NA	NA	2873	280	2	33030326	46.3	9/19/2005	100	100
GCA_001599935.1	Holtermannia corniformis	71782	1	AF042401	437	48	ALLPATHS-LG v. 52155	HiSeq 2500	Short	288	417	129	0	20721755	55.2	3/1/2016	NA	NA
GCA_001600035.1	Holtermanniella nyarrowii	104675	1	NR_155182	474	45	ALLPATHS-LG v. 52155	HiSeq 2500	Short	309	92	33	0	17735411	52.7	3/1/2016	NA	NA
GCA_000235945.1	Homolaphlyctis polyrhiza	166479	1	EF634249.1	NA	NA	Newbler v. 2.3	454 GS-FLX Titanium	Short	11	14231	11986	1	26111666	49.6	11/18/2011	NA	NA
GCA_005059885.1	Hortaea thailandica	706561	1	NR_171710	459	57	MaSuRCA v. 2.3.2	Illumina MiSeq	Short	80	198	163	0	23885016	55.5	5/2/2019	NA	NA
GCA_002127715.1	Hortaea werneckii	1157616	16	MG545074	457	56	RS_HGAP_assembly v. 3	PacBio	Long	27	629	629	5	49777326	53.5	5/11/2017	99.6	99.1
GCA_002018275.1	Huntiella bhutanensis	1580854	1	JN604451.1	477	42	CLC Genomics Workbench v. 2016; SSPACE v. 2016; GapFiller v. 2016	Illumina GAIIx	Short	126.59	797	488	1	26695738	48	3/3/2017	NA	NA
GCA_003032515.1	Huntiella decipiens	1580858	1	HQ203216	447	42	CLC Genomics Workbench v. 7.5.1; SSPACE v. 2.0; GapFiller v. 2.2.1	Illumina GAIIx	Short	120	1520	622	1	26626632	48	4/4/2018	NA	NA
GCA_000712465.1	Huntiella moniliformis	1580861	1	KF769093.1	447	42	ABySS v. 1.3.7	Illumina GAIIx	Short	38	600	365	1	25429610	47.8	6/26/2014	NA	NA
GCA_000833645.1	Huntiella omanensis	1580864	1	NR_119561.1	502	42	Velvet v. OCT-2014; SSpace v. OCT-2014; GapFiller v. OCT-2014	Illumina	Short	9	6763	6542	0	31125221	47.7	2/9/2015	NA	NA
GCA_001483325.1	Huntiella savannae	1580867	1	KJ778643.1	447	42	Velvet v. 1.2.10; SSPACE v. 1; Gapfiller v. 1	Illumina HiSeq	Short	22	1617	361	1	28542441	48.3	12/30/2015	NA	NA
GCA_002865645.1	Hyaloscypha bicolor	1095630	1	EF093180	469	50	Allpaths-LG v. R36892	Illumina; Pacbio	Both	190.6	301	206	0	82384847	38.6	1/8/2018	NA	NA
GCA_002865625.1	Hyaloscypha hepaticicola	2082293	1	AY394907.1	463	52	Allpaths-LG v. R36892	lllumina	Short	120.9	1025	267	0	57408471	41.6	1/8/2018	NA	NA
GCA_002865655.1	Hyaloscypha variabilis	1149755	1	EF093177.2	480	50	Allpaths-LG v. R36892	Illumina	Short	108.4	272	93	0	55857776	47.6	1/8/2018	NA	NA
GCA_000827185.1	Hydnomerulius pinastri	994086	1	GU187523.1	648	47	Allpaths-LG v. R36892	Illumina	Short	41	2315	603	0	38278792	50.6	1/21/2015	NA	NA
GCA_014904985.1	Hydnum rufescens	1448309	1	MH169349	549	42	AllPathsLG v. R47710; PBJelly v. 14.1.14	Illumina; PacBio	Both	50	2744	1072	1	67135451	47.9	10/20/2020	NA	NA
GCA_900068975.1	Hygrocybe conica	104224	1	JF908055.1	NA	NA	NA	NA	NA	50	333493	324043	0	67958227	48.5	6/17/2015	NA	NA
GCA_003314045.1	Hygrophorus pudorinus	80590	1	FJ845408	503	43	platanus version v. 1.2.1	Complete Genomics	Short	68	27994	22535	3	77122045	46.4	7/11/2018	96.5	94.8
GCA_003314125.1	Hygrophorus russula	264141	1	MW862307.1	516	38	platanus version v. 1.2.1	Complete Genomics	Short	114	9103	4788	0	27660702	46.7	7/11/2018	NA	NA
GCA_003314085.1	Hymenopellis chiangmaiae	861053	1	GU980132	743	45	platanus version v. 1.2.1	Complete Genomics	Short	74	12753	11311	0	80374122	50	7/11/2018	NA	NA
GCA_015501595.1	Hymenopellis radicata	937743	2	GQ913393	733	46	Falcon v. 0.3.0	PacBio	Long	75.62	1967	1967	0	78586690	50.8	11/16/2020	NA	NA
GCA_911649665.1	Hymenoscyphus fraxineus	746836	3	MZ492992.1	466	54	NA	NA	NA	67	2156	137	1	64195162	39.8	8/1/2021	NA	NA
GCA_001414455.1	Hymenoscyphus fructigenus	51284	1	KY498615	463	49	SPAdes v. 3.6.1	Illumina HiSeq	Short	400	504	504	1	61124938	43.1	10/27/2015	NA	NA
GCA_001414485.1	Hymenoscyphus herbarum	253104	1	AM262399.1	NA	54	SPAdes v. 3.6.1; SSPACE v. 3.0	Illumina HiSeq	Short	300	529	NA	1	69308136	41.7	10/27/2015	NA	NA
GCA_001414345.1	Hymenoscyphus infarciens	1735278	1	KX988287	NA	NA	SPAdes v. 3.6.0; SSPACE v. 3.0	Illumina HiSeq	Short	250	1714	1714	1	68152485	37.6	10/27/2015	NA	NA
GCA_902652825.1	Hymenoscyphus koreanus	1640340	1	KX988287	464	51	NA	NA	NA	140	1527	1513	1	57197686	44.1	11/20/2019	NA	NA
GCA_001414375.1	Hymenoscyphus laetus	1735277	1	KX988287.1	NA	NA	SPAdes v. 3.6.0; SSPACE v. 3.0	Illumina HiSeq	Short	140	471	471	1	36473783	51.9	10/27/2015	NA	NA
GCA_900536425.1	Hymenoscyphus linearis	1622260	1	KM114535.1	NA	NA	NA	NA	NA	180	1289	1266	1	50321423	44.1	8/29/2018	NA	NA
GCA_900536445.1	Hymenoscyphus occultus	1640341	1	NR_147434.1	481	51	NA	NA	NA	167	3727	3713	1	57851676	44.2	8/29/2018	NA	NA
GCA_001414415.1	Hymenoscyphus repandus	1735280	1	MG712335.1	NA	NA	SPAdes v. 3.6.1; SSPACE v. 3.0	Illumina HiSeq	Short	50	925	925	1	42813648	45.6	10/27/2015	NA	NA
GCA_001414355.1	Hymenoscyphus salicellus	1735279	1	MZ492990	NA	NA	SPAdes v. 3.6.0; SSPACE v. 3.0	Illumina HiSeq	Short	30	9749	9749	1	57952665	44.4	10/27/2015	NA	NA
GCA_001399465.1	Hymenoscyphus scutula	253101	1	MZ492990	NA	NA	SPAdes v. 3.6.0; SSPACE v. 3.0	Illumina HiSeq	Short	100	2591	2591	1	63226382	41.1	10/19/2015	NA	NA
GCA_003988905.1	Hymenotorrendiella dingleyae	2259768	1	MK039692.1	NA	NA	A5 Miseq v. 2016	Illumina HiSeq	Short	90.24	4110	3867	1	56478799	43.7	12/31/2018	NA	NA
GCA_016508695.1	Hyphodiscus hymeniophilus	353542	1	MZ919205.1	NA	NA	HGAP v. JUNE 2018	PacBio RS	Long	180	23	23	6	35160837	46.8	1/5/2021	99.5	98.7
GCA_016801325.1	Hypholoma fasciculare	72129	1	MZ493083	610	41	IDBA-UD v. 2.258	Illumina HiSeq	Short	48.84	13282	13051	1	49753190	50.1	2/2/2021	NA	NA
GCA_000827495.1	Hypholoma sublateritium	945553	1	KJ609165	606	41	Allpaths-LG v. R36892	Illumina	Short	151	1342	704	0	48031814	51	1/21/2015	NA	NA
GCA_003856795.1	Hyphopichia burtonii	717740	3	EF568064	356	38	CLC NGS Cell v. MAY-2017	Illumina HiSeq; PacBio	Both	100	NA	8	10	12496550	35.03	12/3/2018	99.4	97.8
GCA_003708205.1	Hyphopichia gotoi	87895	1	GU246251.1	NA	NA	SPADES v. 3.7	Illumina HiSeq 2500	Short	137	193	191	1	13322283	40.5	10/31/2018	NA	NA
GCA_003706925.2	Hyphopichia heimii	507511	1	GU246248	331	46	SPADES v. 3.7	Illumina HiSeq 2500	Short	39	565	560	1	12960784	40.4	10/31/2018	NA	NA
GCA_001599095.1	Hyphopichia homilentoma	45558	1	GU246261	342	46	ALLPATHS-LG v. 52155	HiSeq 2500	Short	223	32	8	0	12176763	49.4	3/1/2016	NA	NA
GCA_003856775.1	Hyphopichia pseudoburtonii	717741	1	GU246252.1	NA	41	CLC NGS Cell v. may-2017	Illumina HiSeq; PacBio	Both	100	NA	NA	7	15547333	36.01	12/3/2018	99.6	98.7
GCA_000731825.1	Hypocrella siamensis	696354	1	KF016995.1	NA	NA	SPAdes v. 2.5.1	Illumina HiSeq	Short	90	2034	2034	1	28856456	53.1	7/18/2014	NA	NA
GCA_902825475.1	Hypomontagnella monticulosa	2487000	2	MG490192	493	44	NA	NA	NA	100	16	16	5	42321440	46.3	6/3/2020	100	100
GCA_902806495.1	Hypomontagnella submonticulosa	152308	1	KU342041	495	46	NA	NA	NA	100	123	123	1	41374079	46.3	4/24/2020	NA	NA
GCA_008477525.1	Hypomyces perniciosus	2060699	1	MH857057.1	NA	NA	SMRTdenovo v. MAR-2018	PacBio Sequel	Long	190	23	23	19	44006492	44.4	9/17/2019	98.4	87
GCA_011799845.1	Hypomyces rosellus	5132	1	Y17092.1	NA	NA	SMRT denovo v. MAY-2018	PacBio Sequel	Long	164	8	8	6	38475127	48.2	3/31/2020	100	100
GCA_902806515.1	Hypoxylon fragiforme	63214	1	KC477229	539	50	NA	NA	NA	100	34	34	19	38166730	46.2	4/24/2020	99.9	99.1
GCA_902806505.1	Hypoxylon lienhwacheense	1756826	1	KU604558	587	52	NA	NA	NA	100	61	61	4	35785595	45.4	4/24/2020	97.6	95.2
GCA_902806525.1	Hypoxylon pulicicidum	1243767	2	MN733489.1	NA	NA	NA	NA	NA	100	25	25	4	43538995	44.8	5/6/2020	99.1	98.2
GCA_902806535.1	Hypoxylon rickii	110545	1	KC968932	542	51	NA	NA	NA	100	81	81	4	41846710	46.4	6/3/2020	99.4	98.9
GCA_902806565.1	Hypoxylon rubiginosum	110542	1	MH319948	528	48	NA	NA	NA	100	70	70	0	48274338	44.1	5/6/2020	NA	NA
GCA_013433165.1	Hypsizygus marmoreus	39966	3	KP004957	594	46	canu v. 1.4; Lachesis v. 2017	PacBio; Illumina HiSeq	Both	100	60	46	6	43685284	49.58	7/21/2020	99.5	99
GCA_018851835.1	Hypsizygus ulmarius	71891	1	MF459668.1	NA	NA	SPAdes v. 3.5.0	Illumina HiSeq	Short	20	16044	15128	0	40140870	41.8	6/11/2021	NA	NA
GCA_015178975.1	Hysterangium stoloniferum	150792	1	JF908087.1	NA	NA	Celera v. 8.2beta	PacBio	Long	20	652	652	34	111842964	44.1	11/2/2020	97.4	74.4
GCA_000467715.1	Hysterium pulicare	1136866	1	EU552137.1	742	54	Velvet v. SEP-2011	Illumina GAII	Short	70	1091	1091	1	38249691	48.5	9/16/2013	NA	NA
GCA_001913115.1	Ilyonectria destructans	64609	1	KF915980	456	52	SOAPdenovo v. 2	Illumina HiSeq	Short	15	3380	3253	0	60403714	51.8	12/21/2016	NA	NA
GCA_002991585.1	Ilyonectria mors-panacis	1079131	1	MK163607	455	52	HGAP v. 3	PacBio	Long	80	145	145	2	61489895	48.7	3/9/2018	100	100
GCA_905337355.1	Imshaugia aleurites	172621	1	HQ650612.1	497	56	NA	NA	NA	80	604	504	0	35914147	47.3	3/19/2021	NA	NA
GCA_015501065.1	Infundibulicybe gibba	378275	2	DQ490635	575	40	Falcon v. 0.4.2	PacBio	Long	128.02	1258	1258	9	65973163	49.9	11/16/2020	99.8	99.1
GCA_001986395.2	Irpex lacteus	5319	1	EU273517	591	45	PacBio SMRT v. 2.3.0	PacBio	Long	70	317	317	5	44362654	49.5	2/6/2017	99.8	99.7
GCA_000697665.1	Jaapia argillacea	933084	1	GU187524.1	555	46	Newbler v. 2.5	454; Illumina	Short	21	1301	295	1	45045899	49.7	6/3/2014	NA	NA
GCA_902806575.1	Jackrogersella multiformis	1955268	1	NR_154784.1	NA	NA	NA	NA	NA	100	20	20	3	38501162	45.8	6/3/2020	100	100
GCA_003144245.1	Jaminaea rosea	1569628	1	NR_148082.1	NA	NA	Allpaths-LG v. R49403	Illumina	Short	97	43	21	0	16615586	59.4	5/21/2018	NA	NA
GCA_003990765.1	Jimgerdemannia flammicorona	994334	2	NR_119539.1	NA	NA	Spades v. 3.12.0	Illumina	Short	15.76	35354	35354	3	231316372	42.8	1/2/2019	82	74.4
GCA_003951145.1	Jimgerdemannia lactiflua	324621	1	NR_119539.1	NA	NA	Spades v. 3.12.0	Illumina	Short	6	45525	45525	0	179668311	44.4	12/17/2018	NA	NA
GCA_003012975.1	Juglanconis juglandina	1940567	1	NR_146257	511	50	CLC Genomics Workbench v. 7.5	Illumina MiSeq	Short	88	14574	14574	1	54310492	33.7	3/21/2018	NA	NA
GCA_003012965.1	Juglanconis oblonga	1940568	2	KX184802.1	515	51	CLC Genomics Workbench v. 7.5	Illumina MiSeq	Short	126	4436	4436	1	45581883	51.9	3/21/2018	NA	NA
GCA_017580825.2	Kabatiella zeae	1592451	1	KT693745.1	NA	NA	NextDenovo v. 2.0-beta.1	PacBio Sequel	Long	110	94	94	0	23602720	50.7	3/24/2021	NA	NA
GCA_015179045.1	Kalaharituber pfeilii	139406	1	AF301422.1	622	41	Falcon v. 20150720	PacBio	Long	NA	594	594	3	78991767	46.2	11/2/2020	99.2	98.9
GCA_000497045.1	Kalmanozyma brasiliensis	1365824	1	NR_154065	665	46	Velvet v. 1.2.08; SSPACE v. 2.0	Illumina HiSeq	Short	585	132	45	1	17325407	58.1	11/14/2013	NA	NA
GCA_010093485.1	Karstenula rhodostoma	1392251	1	LC014559	511	54	AllPathsLG v. R47710	Illumina	Short	121	669	139	4	45074449	47.6	1/31/2020	91	83.7
GCA_003708495.1	Kazachstania aerobia	271218	1	AY582126	661	45	MASURCA v. 2.3.2	Illumina HiSeq 2500	Short	38	1162	532	0	12085292	33.8	10/31/2018	NA	NA
GCA_000304475.1	Kazachstania africana	1071382	1	AY046155.1	NA	NA	NA	NA	NA	20	34	12	1	11130140	36.31	1/17/2012	NA	NA
GCA_903064755.1	Kazachstania barnettii	61262	2	FN394006	590	45	NA	NA	NA	180	71	14	2	12616033	33.7	2/18/2021	100	100
GCA_003708535.2	Kazachstania bromeliacearum	1006466	1	KY103627.1	NA	NA	SPADES v. 3.7	Illumina HiSeq 2500	Short	84	619	614	1	11344332	34.7	10/31/2018	NA	NA
GCA_016584175.1	Kazachstania exigua	34358	1	EF568070	623	40	ABySS v. 2.0.2	Illumina HiSeq	Short	189	773	588	1	13507013	33.3	1/8/2021	NA	NA
GCA_003708845.2	Kazachstania intestinalis	935788	1	HQ260336	677	44	SPADES v. 3.7	Illumina HiSeq 2500	Short	50	419	402	1	9949578	41.6	10/31/2018	NA	NA
GCA_003708465.1	Kazachstania kunashirensis	488016	1	NR_138158	589	41	MASURCA v. 2.3.2	Illumina HiSeq 2500	Short	35	465	353	0	10985687	32.3	10/31/2018	NA	NA
GCA_003708925.2	Kazachstania martiniae	74404	1	NR_111006	665	38	MASURCA v. 2.3.2	Illumina HiSeq 2500	Short	34	1430	588	0	11811360	33.6	10/31/2018	NA	NA
GCA_000348985.1	Kazachstania naganishii	1071383	1	MW709977.1	NA	NA	NA	NA	NA	NA	95	13	2	10845821	45.89	9/3/2012	100	100
GCA_003708425.2	Kazachstania rosinii	56413	1	AB011809	630	43	MASURCA v. 2.3.2	Illumina HiSeq 2500	Short	108	1100	449	0	12266162	40.4	10/31/2018	NA	NA
GCA_900180425.1	Kazachstania saulgeensis	1789683	1	NR_164574.1	NA	NA	NA	NA	NA	190	94	17	2	12935755	32.2	4/28/2017	100	100
GCA_002214935.1	Kazachstania servazzii	27293	4	JX101632	658	44	SMRT analysis v. 2.3.0	PacBio	Long	237	91	91	40	12836848	34.9	7/5/2017	99.7	95.5
GCA_003708905.2	Kazachstania siamensis	382647	1	FJ196781	747	43	SPADES v. 3.7	Illumina HiSeq 2500	Short	44	678	664	1	11868036	33	10/31/2018	NA	NA
GCA_017347545.1	Kazachstania slooffiae	278027	1	NR_155234	719	51	FALCON v. 1.8.0; Canu v. 1.8	PacBio	Long	3000	157	157	109	49941536	30.4	3/9/2021	99.1	81.6
GCA_003708835.2	Kazachstania solicola	1089532	1	AY582128	671	44	MASURCA v. 2.3.2	Illumina HiSeq 2500	Short	47	2524	1503	0	13232120	35.6	10/31/2018	NA	NA
GCA_003708825.2	Kazachstania spencerorum	1089533	1	D89898	633	40	MASURCA v. 2.3.2	Illumina HiSeq 2500	Short	60	2308	2012	0	13317784	33.1	10/31/2018	NA	NA
GCA_003708865.1	Kazachstania taianensis	655095	1	GQ181169	984	46	SPADES v. 3.7	Illumina HiSeq 2500	Short	161	364	361	1	13610357	43.2	10/31/2018	NA	NA
GCA_009394695.1	Kazachstania telluris	36907	1	KP132310	726	55	SPAdes v. 3.11.1	Illumina HiSeq	Short	133	745	730	1	13895863	31.8	10/30/2019	NA	NA
GCA_003708445.2	Kazachstania transvaalensis	36916	1	AB011808	765	40	SPADES v. 3.7	Illumina HiSeq 2500	Short	93	921	914	1	12599851	33.3	10/31/2018	NA	NA
GCA_003708545.1	Kazachstania turicensis	432100	1	KY103679.1	NA	NA	MASURCA v. 2.3.2	Illumina HiSeq 2500	Short	46	2036	961	0	14232129	33.1	10/31/2018	NA	NA
GCA_016110235.1	Kazachstania unispora	27294	3	AF321542	651	44	CLC Assembler v. 4.4.2	Illumina HiSeq	Short	247	765	765	2	12066834	32.2	12/17/2020	100	100
GCA_003708455.1	Kazachstania viticola	71246	1	AY046162.1	NA	NA	MASURCA v. 2.3.2	Illumina HiSeq 2500	Short	98	1171	1062	0	12238537	32.6	10/31/2018	NA	NA
GCA_003709265.1	Kazachstania yakushimaensis	432099	1	NR_155237	744	42	MASURCA v. 2.3.2	Illumina HiSeq 2500	Short	54	1247	898	0	12964525	30.4	10/31/2018	NA	NA
GCA_003707555.1	Kluyveromyces aestuarii	33165	2	KAU09324	636	NA	SPADES v. 3.7	Illumina HiSeq 2500	Short	72	140	137	2	10052175	38.3	10/31/2018	100	100
GCA_000820885.1	Kluyveromyces dobzhanskii	1427455	2	AJ401722	632	42	NA	NA	NA	75	86	86	1	10741898	41.3	1/1/2015	NA	NA
GCA_007993695.1	Kluyveromyces lactis	28985	3	KX981203	627	44	HGAP v. 5.1.0.26412rev2	PacBio RSII	Long	224	NA	6	2	10901639	38.85	8/13/2019	100	100
GCA_001417885.1	Kluyveromyces marxianus	1003335	17	KU577275	631	42	SPS phrap v. 0.990329	Sanger ABI3730	Short	8.4	NA	9	2	10966467	40.12	1/14/2014	100	100
GCA_003670155.1	Kluyveromyces nonfermentans	74104	1	NR_154965	635	43	SPAdes v. 3.7	Illumina HiSeq	Short	63	296	266	1	9567578	35.9	10/22/2018	NA	NA
GCA_000179415.1	Kluyveromyces wickerhamii	861556	1	NR_138157.1	NA	NA	Newbler v. March 2008	454	Short	12	510	510	1	9807744	40.9	7/14/2010	NA	NA
GCA_001510575.1	Knoxdaviesia capensis	114771	1	EU552136	547	49	ABySS v. 1.5.2; SSPACE v. 3.0	Illumina HiSeq	Short	188	375	29	1	35537816	52.8	1/11/2016	NA	NA
GCA_001510565.1	Knoxdaviesia proteae	1215355	1	EU660436	551	46	ABySS v. 1.5.2; SSPACE v. 3.0	Illumina HiSeq	Short	271	1379	133	1	35489142	52.7	1/11/2016	NA	NA
GCA_002319055.1	Knufia petricola	206542	2	JN040514	535	52	Newbler v. 2.9	IonTorrent	Short	61	388	388	1	27759230	51.7	9/20/2017	NA	NA
GCA_002102565.1	Kockovaella imperatae	4999	1	NR_077104	446	47	Falcon v. 0.4.2	Pac-Bio	Long	428.26	38	38	5	17465713	52.2	4/20/2017	100	100
GCA_015708815.1	Kodamaea anthophila	77851	2	NR_155239	322	35	ABySS v. 1.5.2	Illumina HiSeq	Short	149	513	353	1	18356932	44.4	12/1/2020	NA	NA
GCA_003705675.1	Kodamaea laetipori	271274	1	GU246263.1	NA	NA	SPADES v. 3.7	Illumina HiSeq 2500	Short	62	118	118	0	15038984	40.3	10/31/2018	NA	NA
GCA_004919595.1	Kodamaea ohmeri	34356	4	EF568058	319	37	Canu v. 1.7	PacBio	Long	500	20	20	13	12583843	42.8	4/29/2019	97.9	95.4
GCA_001708105.1	Komagataella pastoris	4922	33	KY103880.1	NA	NA	HGAP v. 1; Pilon v. 1.2	PacBio; Illumina HiSeq2000	Both	NA	11	11	24	9597535	41.48	8/10/2016	98.4	91.7
GCA_000223565.1	Komagataella phaffii	981350	6	MT229304.1	NA	NA	NA	NA	NA	NA	17	5	4	9402723	41.08	4/6/2011	99.8	99.7
GCA_003705255.2	Komagataella populi	1099808	1	JQ398744.1	NA	NA	SPADES v. 3.7	Illumina HiSeq 2500	Short	35	126	125	1	9206221	41.5	10/31/2018	NA	NA
GCA_003671595.2	Komagataella pseudopastoris	169507	1	KY103881.1	NA	NA	SPADES v. 3.7	Illumina HiSeq 2500	Short	52	88	84	1	9152113	41.6	10/22/2018	NA	NA
GCA_014825775.1	Krasilnikovozyma curviuscula	2014815	1	MF372124.1	NA	NA	SPAdes v. 3.1.1	Illumina MiSeq	Short	13	741	737	0	23175195	47.7	9/30/2020	NA	NA
GCA_019155655.1	Kregervanrija delftensis	324739	2	KP250837	402	35	Prymetime v. 0.2	Oxford Nanopore MinION	Long	94	20	20	16	12736088	30.66	7/7/2021	97.7	91
GCA_003707275.2	Kregervanrija fluxuum	324740	1	DQ104734	392	37	SPADES v. 3.7	Illumina HiSeq 2500	Short	110	1798	1789	1	12967082	31.8	10/31/2018	NA	NA
GCA_002081935.3	Kretzschmaria deusta	110526	1	KU516505	558	46	MIRA v. 4.0; Geneious v. R10	IonTorrent	Short	29	901	885	3	46527006	47.1	4/7/2017	78.8	68.7
GCA_000576695.1	Kuraishia capsulata	1382522	1	EF568066	547	39	NA	NA	NA	21	73	7	1	11371246	45.7	1/29/2014	NA	NA
GCA_003706305.2	Kuraishia molischiana	317048	1	NR_164409.1	NA	NA	SPADES v. 3.7	Illumina HiSeq 2500	Short	45	116	109	1	10355807	50.7	10/31/2018	NA	NA
GCA_003706285.2	Kuraishia ogatae	537810	1	EU722412	581	42	SPADES v. 3.7	Illumina HiSeq 2500	Short	38	97	94	1	14733310	45.2	10/31/2018	NA	NA
GCA_003707135.1	Kurtzmaniella cleridarum	121466	1	AY344065	532	36	DISCOVAR v. r51885	Illumina HiSeq 2500	Short	72	461	410	1	12126438	33	10/31/2018	NA	NA
GCA_000512585.2	Kwoniella bestiolae	1296100	1	NR_111373	507	49	allpaths v. R44569	Illumina	Short	63	42	12	0	24360772	47.3	12/10/2013	NA	NA
GCA_000512565.2	Kwoniella dejecticola	1296121	1	NR_111374	489	48	allpaths v. R44569	Illumina	Short	88	69	13	0	23862392	48.4	12/10/2013	NA	NA
GCA_000507405.3	Kwoniella heveanensis	1296120	2	KY985260	494	50	allpaths v. R46172	Illumina	Short	30	114	67	0	25469355	51.9	12/10/2013	NA	NA
GCA_000507465.3	Kwoniella mangrovensis	1296122	3	NR_073332	536	50	allpaths v. R45095	Illumina	Short	44	105	62	0	22654511	44.9	12/10/2013	NA	NA
GCA_000512605.2	Kwoniella pini	1296120	1	NR_111269	490	47	allpaths v. R45095	Illumina	Short	62	42	18	0	25469355	51.9	12/10/2013	NA	NA
GCA_008629635.1	Kwoniella shandongensis	1734106	1	JQ327852	511	50	Spades v. 3.10	Illumina	Short	79	142	132	1	21297554	49.8	9/20/2019	NA	NA
GCA_014281115.1	Laburnicola sp. R22_1	2761086	1	KU743197.1	486	55	NECAT v. 0.0.1	Oxford Nanopore	Long	40	26	26	23	64007018	44.4	8/24/2020	99.9	99.8
GCA_000827195.1	Laccaria amethystina	1095629	1	HQ896282	598	41	Allpaths-LG v. R36892	Illumina	Short	156.5	4756	1299	0	52197432	47	1/21/2015	NA	NA
GCA_000143565.1	Laccaria bicolor	486041	1	KX496972.1	577	41	NA	NA	NA	9.9	4401	665	2	64877444	47.1	11/29/2007	99.9	99.8
GCA_018417955.1	Laccaria trichodermophora	344589	4	KM067881	614	42	SPAdes v. 3.13.1	Illumina MiSeq; Illumina NextSeq; PacBio Sequel	Both	193.5	90	77	16	59062912	46.8	5/20/2021	100	100
GCA_900074725.1	Lachancea dasiensis	1072105	1	HQ999976.1	583	42	NA	NA	NA	20	31	8	2	10701617	45.17	4/5/2016	100	100
GCA_900074765.1	Lachancea fermentati	4955	1	KP132361.1	579	44	NA	NA	NA	20	36	8	2	10264457	42.58	4/5/2016	100	100
GCA_000149225.2	Lachancea kluyveri	226302	1	AB037402.1	597	44	NA	NA	NA	10.2	37	34	4	11538858	41.58	5/22/2003	100	100
GCA_000938715.1	Lachancea lanzarotensis	1245769	1	JX515596.1	578	42	NA	NA	NA	70	34	24	2	11092131	44.3	1/5/2015	100	100
GCA_900074715.1	Lachancea meyersii	1266667	1	NR_077162.1	583	42	NA	NA	NA	20	27	8	2	11261819	45.33	4/5/2016	100	100
GCA_900074745.1	Lachancea mirantina	1230905	1	KY103990.1	674	42	NA	NA	NA	20	20	8	2	10117267	45.11	4/5/2016	100	100
GCA_900074755.1	Lachancea nothofagi	1266666	1	KY103991.1	642	41	NA	NA	NA	20	37	8	2	11313798	43.72	4/5/2016	100	100
GCA_002900925.1	Lachancea quebecensis	1654605	1	NR_138247.1	630	42	NA	NA	NA	NA	95	51	2	10229370	46.7	10/20/2015	100	100
GCA_000142805.1	Lachancea thermotolerans	559295	3	KY104010.1	678	42	NA	NA	NA	NA	10	8	3	10392862	47.28	6/5/2009	100	100
GCA_000167115.1	Lachancea waltii	262981	1	AY046208.1	588	43	NA	NA	NA	NA	713	713	3	10912112	44.3	3/15/2004	100	100
GCA_007821475.1	Lachnellula arida	1316785	1	KC464635	466	52	Newbler v. 2.6	IonTorrent	Short	35	4119	4119	1	42724717	46.3	8/1/2019	NA	NA
GCA_007825325.1	Lachnellula cervina	1316786	1	KC464638.1	NA	NA	Newbler v. 2.6	IonTorrent	Short	27	12510	12510	1	51373547	41.4	8/1/2019	NA	NA
GCA_007821495.1	Lachnellula hyalina	1316788	1	KC464638.1	467	52	Newbler v. 2.6	IonTorrent	Short	46	685	NA	1	33828344	47.1	8/1/2019	NA	NA
GCA_007821535.1	Lachnellula occidentalis	215460	1	KC464639.1	465	53	Newbler v. 2.6	IonTorrent	Short	34	4247	NA	0	48298069	41.8	8/1/2019	NA	NA
GCA_007821545.1	Lachnellula subtilissima	602034	1	KU516509.1	467	50	Newbler v. 2.6	IonTorrent	Short	30	2317	NA	1	35230510	47	8/1/2019	NA	NA
GCA_007825345.1	Lachnellula suecica	602035	1	KC464642	465	54	Newbler v. 2.6	IonTorrent	Short	25	4891	4891	1	43438917	48.6	8/1/2019	NA	NA
GCA_007825375.1	Lachnellula willkommii	215461	1	KX894919.1	465	52	Newbler v. 2.6	IonTorrent	Short	15	20879	20879	1	51034129	42	8/1/2019	NA	NA
GCA_003988875.1	Lachnum nothofagi	2283846	1	MH682233.1	NA	NA	A5 Miseq v. 2016	Illumina HiSeq	Short	65.43	20411	19999	1	74582935	NA	12/31/2018	NA	NA
GCA_003316005.1	Lactarius deliciosus	55514	2	AF249284	649	51	platanus version v. 1.2.1	Complete Genomics	Short	82	18629	12799	1	55286095	NA	7/13/2018	NA	NA
GCA_003315975.1	Lactarius echinatus	2017516	1	KY661922.1	NA	NA	platanus version v. 1.2.1	Complete Genomics	Short	108	14714	11605	1	48078660	NA	7/13/2018	NA	NA
GCA_003315955.1	Lactarius hatsudake	416442	1	KY661922.1	629	50	platanus version v. 1.2.1	Complete Genomics	Short	85	37440	36963	0	73801924	NA	7/13/2018	NA	NA
GCA_003313985.1	Lactarius indigo	222702	1	EF685067.1	601	50	platanus version v. 1.2.1	Complete Genomics	Short	46	20602	19204	0	76466909	51.9	7/11/2018	NA	NA
GCA_003315875.1	Lactarius piperatus	71966	1	KF220122.1	607	48	platanus version v. 1.2.1	Complete Genomics	Short	72	10410	9329	1	50768713	NA	7/13/2018	NA	NA
GCA_015025155.1	Lactarius quietus	111141	1	KT165232.1	642	50	Falcon v. 0.4.2	Pacbio	Long	75	2812	2812	2	115901997	49.5	10/27/2020	100	100
GCA_003315845.1	Lactarius trivialis	217427	1	KJ742414.1	628	49	platanus version v. 1.2.1	Complete Genomics	Short	104	10318	5386	1	36119023	NA	7/13/2018	NA	NA
GCA_003315835.1	Lactarius volemus	71967	1	KM052572.1	569	49	platanus version v. 1.2.1	Complete Genomics	Short	87	5743	5310	1	44123883	NA	7/13/2018	NA	NA
GCA_003314055.1	Lactifluus hygrophoroides	1837245	1	JQ358915	586	50	platanus version v. 1.2.1	Complete Genomics	Short	83	18142	15093	0	55463383	49.9	7/11/2018	NA	NA
GCA_003313945.1	Lactifluus pinguis	904239	1	HQ318268.1	575	49	platanus version v. 1.2.1	Complete Genomics	Short	104	8521	7979	1	49262189	50	7/11/2018	NA	NA
GCA_003315895.1	Lactifluus rugatus	1837266	1	KR364104	566	51	platanus version v. 1.2.1	Complete Genomics	Short	119	18604	18065	0	39210598	NA	7/13/2018	NA	NA
GCA_003521245.1	Laetiporus sulphureus	5630	3	MK098495	526	51	platanus v. 1.2.1	Complete Genomics	Short	90	12813	11961	3	51778905	NA	9/10/2018	93.6	90.4
GCA_000812885.1	Lanzia echinophila	1424426	1	KF588371.1	500	47	CLC NGS Cell v. 7.0.4	Illumina MiSeq	Short	101	7377	7345	1	40250382	43.1	12/31/2014	NA	NA
GCA_003254425.1	Lasallia hispanica	580046	1	KY947821	481	65	SPAdes v. 3.9.0	Illumina MiSeq; Illumina NextSeq 500	Short	160	3084	1619	2	41207996	49.2	6/18/2018	100	100
GCA_900169345.1	Lasallia pustulata	136370	3	KY947818	488	63	NA	NA	NA	80	5331	3891	10	39229750	50.1	4/14/2017	93.2	80.2
GCA_009829795.1	Lasiodiplodia gonubiensis	336252	1	KY052970	453	52	Velvet v. 1.2.07	Illumina HiSeq	Short	80	1578	376	0	41142063	54.7	1/3/2020	NA	NA
GCA_009829805.1	Lasiodiplodia pseudotheobromae	466954	1	MT028604	454	52	Velvet v. 1.2.07	Illumina HiSeq	Short	80	1285	403	1	43008851	54.7	1/3/2020	NA	NA
GCA_018153875.1	Lasiodiplodia theobromae	45133	6	MN646261	454	52	canu v. DEC-2017	PacBio Sequel	Long	186	13	13	16	43033607	54.9	4/28/2021	99.8	98.5
GCA_900169235.1	Lecanicillium fungicola	1294127	1	JX076937.1	511	55	NA	NA	NA	92500000	1073	781	0	44574141	49.9	3/11/2017	NA	NA
GCA_002796755.1	Lecanicillium psalliotae	73499	1	EF513027	529	54	SOAPdenovo v. 2.04	Illumina HiSeq	Short	80	1267	NA	0	36134087	52.7	11/27/2017	NA	NA
GCA_002441625.1	Lecanosticta acicola	111012	2	MK797044	476	54	ABySS v. 1.9.0	Illumina MiSeq	Short	68.25	4232	3554	1	38424700	50	10/4/2017	NA	NA
GCA_015476405.1	Lentinula edodes	5353	8	KU212206	670	38	SMARTdenovo v. Feb-2018	PacBio Sequel	Long	75	51	25	14	45870312	46.08	11/15/2020	99.9	99.6
GCA_000787475.1	Lentinus polychrous	292559	1	KU212206	NA	NA	CLC NGS Cell v. NOV-2013	Illumina HiSeq	Short	180	10349	10349	0	38054542	51	11/26/2014	NA	NA
GCA_003813185.1	Lentinus tigrinus	1328758	2	GU207274	568	47	AllPathsLG v. R46652	Illumina	Short	96.2	503	207	0	39530113	56.1	11/21/2018	NA	NA
GCA_010405425.1	Lentithecium fluviatile	1168545	1	NR_171883.1	NA	NA	AllPathsLG v. R42328	Illumina	Short	85.4	2078	195	0	54688705	48	2/10/2020	NA	NA
GCA_001692735.1	Lepidopterella palustris	1314670	1	NR_160162.1	NA	NA	Allpaths-LG v. R36892	Illumina	Short	97	3529	3371	0	45668136	46.2	7/22/2016	NA	NA
GCA_004296355.1	Lepiota venenata	2136145	1	NR_160618.1	NA	NA	FALCON v. 1.8.7	PacBio Sequel	Long	90	88	88	5	49247364	49	2/25/2019	99.7	99.5
GCA_015584075.1	Lepista nuda	64659	1	MH428843	573	42	AllPathsLG v. R49403	Illumina	Short	93.4	2530	822	0	43493018	46.2	11/16/2020	NA	NA
GCA_010725545.1	Lepista sordida	123925	2	AF241523	603	42	Newbler v. 2.9; SSPACE-STANDARD v. 3.0	454 GS FLX; Illumina PE	Short	60	1288	703	1	39026461	44.87	2/14/2020	NA	NA
GCA_001455505.1	Leptographium lundbergii	96373	1	JX444580	580	64	CLC Genomics Workbench v. 8.0.1	Illumina HiSeq	Short	70	735	411	1	26537341	56.9	12/2/2015	NA	NA
GCA_000806385.1	Leptographium procerum	100367	1	JX444583	573	63	Velvet v. 1.1	Illumina MiSeq	Short	32	2747	2687	0	28556450	54.8	12/22/2014	NA	NA
GCA_900465125.1	Leptosphaeria biglobosa	225338	1	JF740199	497	46	NA	NA	NA	50	156	156	4	34950111	49.1	6/18/2018	98.6	97.2
GCA_000230375.1	Leptosphaeria maculans	985895	3	JF740235	469	48	NA	NA	NA	NA	1717	76	59	45124619	45.3	11/17/2010	93.5	70.6
GCA_001660795.1	Leptoxyphium fumago	5474	1	KX289331.1	452	55	MIRA v. 4; Geneious v. R8	IonTorrent	Short	28	511	511	1	25022896	51.4	6/9/2016	NA	NA
GCA_014066305.1	Letharia columbiana	112416	1	KT453735.1	499	55	Canu v. v1.8; Haplomerger2 v. 20180603	Oxford Nanopore MinION	Long	150	161	161	4	52265057	39.6	8/5/2020	99.9	99.8
GCA_014066315.1	Letharia lupina	560253	1	FJ161629	495	54	Canu v. 1.8; Flye v. 2.5; Quickmerge v. 0.3	Nanopore MinION; Illumina HiSeq	Both	200	31	31	0	49238647	38.77	8/5/2020	NA	NA
GCA_000382605.1	Leucoagaricus gongylophorus	1258663	1	KR782299	606	45	Newbler v. 2.3	454	Short	15	83778	83777	2	100245223	35.1	4/25/2013	82.6	82.6
GCA_013368445.1	Leucoagaricus leucothites	201217	1	KF316477	659	48	FALCON v. APRIL-2018	PacBio RSII	Long	106.63	144	144	24	47309141	47.3	6/23/2020	99.4	95.7
GCA_013420905.1	Leucocalocybe mongolica	1966363	1	KC413941	597	43	MECAT v. 1.3	PacBio Sequel	Long	228	26	26	4	45985151	47.1	7/16/2020	100	100
GCA_002105055.1	Leucosporidium creatinivorum	106004	3	NR_073329	518	43	Falcon v. 0.3.0	PacBio	Long	20	177	177	2	26329764	58.6	4/20/2017	100	100
GCA_003054985.1	Leucosporidium scottii	5278	1	DQ221110	520	42	SPAdes v. 3.1.0	Illumina HiSeq	Short	50	2292	1437	2	26750114	58.7	4/17/2018	100	100
GCA_000723665.1	Lichtheimia corymbifera	1263082	3	KP132371	677	40	NA	NA	NA	15	589	209	0	33531723	43.9	6/25/2014	NA	NA
GCA_008728235.1	Lichtheimia ramosa	688394	4	GQ342877	783	44	HGAP v. 3.0; Celera Assembler v. 8.3	PacBio RSII	Long	73.6	NA	10	67	31885420	41.39	9/30/2019	99.9	95.6
GCA_000743315.1	Lignosus rhinocerotis	1379160	1	FJ380871	591	49	SOAPdenovo v. SEPTEMBER-2010	Illumina HiSeq	Short	100	2317	1338	0	34312868	53.6	8/25/2014	NA	NA
GCA_002233555.1	Limonomyces culmigenus	228944	1	EU622849.1	NA	NA	CLC Genomics Workbench v. 7.0.4	Illumina MiSeq	Short	125	9643	8889	1	36136062	NA	7/25/2017	NA	NA
GCA_002104995.1	Linderina pennispora	61395	1	KF848854	715	40	Falcon v. 20150720; FinisherSC	PacBio	Long	20	227	227	1	26202545	54.1	4/20/2017	NA	NA
GCA_010093535.1	Lindgomyces ingoldianus	673940	1	NR_119938.1	NA	NA	AllPathsLG v. R49403	Illumina	Short	70.4	1522	200	1	69030646	42	1/31/2020	NA	NA
GCA_010093515.1	Lineolata rhizophorae	578093	1	KC146364.1	NA	NA	AllPathsLG v. R49403	Illumina	Short	97.8	477	68	1	31143728	56.1	1/31/2020	NA	NA
GCA_015852415.1	Linnemannia elongata	310910	5	GU446646	559	39	SPAdes v. 3.13.1; AAFTF v. 0.2.3	Illumina HiSeq	Short	11	7650	4256	1	46808467	47.9	12/8/2020	NA	NA
GCA_016097895.1	Linnemannia exigua	604196	1	EF126328	NA	NA	SPAdes v. 3.13.1; AAFTF v. 0.2.3	Illumina HiSeq	Short	9	8745	5084	0	48115323	47.7	12/16/2020	NA	NA
GCA_016097855.1	Linnemannia gamsii	64522	2	EF126328	541	38	SPAdes v. 3.13.1; AAFTF v. 0.2.3	Illumina HiSeq	Short	12	5463	3359	1	49262965	47.8	12/16/2020	NA	NA
GCA_015502505.1	Linnemannia schmuckeri	64567	1	EF126328	NA	NA	SPAdes v. 3.13.1; AAFTF v. 0.2.3	Illumina HiSeq	Short	11	6368	3514	1	46051948	47.4	11/16/2020	NA	NA
GCA_015847235.1	Linnemannia zychae	979765	2	MF782792	551	41	SPAdes v. 3.13.1; AAFTF v. 0.2.3	Illumina NovaSeq	Short	33	1891	1260	1	45702254	47.2	12/8/2020	NA	NA
GCA_003707585.2	Lipomyces arxii	56418	1	NR_165937	NA	NA	SPADES v. 3.7	Illumina HiSeq 2500	Short	34	977	976	2	19279198	46.9	10/31/2018	100	100
GCA_003705865.1	Lipomyces doorenjongii	383834	1	NR_165937	440	38	SPADES v. 3.7	Illumina HiSeq 2500	Short	88	393	390	2	12226515	44.1	10/31/2018	100	100
GCA_003705895.1	Lipomyces japonicus	56871	1	AB747651	555	39	DISCOVAR v. r51885	Illumina HiSeq 2500	Short	108	873	690	1	13913255	41.9	10/31/2018	NA	NA
GCA_003705905.1	Lipomyces kononenkoae	34357	1	NR_138180	447	38	MASURCA v. 2.3.2	Illumina HiSeq 2500	Short	0	708	706	1	17274958	46.8	10/31/2018	NA	NA
GCA_003705915.1	Lipomyces lipofer	36043	1	NR_138177	448	38	DISCOVAR v. r51885	Illumina HiSeq 2500	Short	44	1029	996	1	19856091	48.2	10/31/2018	NA	NA
GCA_003705845.2	Lipomyces mesembrius	56874	1	NR_136954	436	39	SPADES v. 3.7	Illumina HiSeq 2500	Short	66	535	531	1	17134830	47	10/31/2018	NA	NA
GCA_003707545.2	Lipomyces oligophaga	45792	1	NR_138234	368	38	SPADES v. 3.7	Illumina HiSeq 2500	Short	67	118	118	1	13643576	43.7	10/31/2018	NA	NA
GCA_018804115.1	Lipomyces starkeyi	29829	2	NR_077109	438	38	SMRT Link v. 5.0.1	Illumina; PacBio	Both	108	19	19	2	21432058	46.9	6/9/2021	100	100
GCA_003705835.2	Lipomyces suomiensis	1337062	1	NR_155335	393	35	SPADES v. 3.7	Illumina HiSeq 2500	Short	43	150	145	1	14065193	44.3	10/31/2018	NA	NA
GCA_009982855.1	Lizonia empirigonia	1496277	1	EU940198.1	NA	NA	AllPathsLG v. R49403	Illumina	Short	103	423	423	0	51521545	52.3	1/29/2020	NA	NA
GCA_002105155.1	Lobosporangium transversale	64571	2	MH870693.1	NA	NA	Falcon v. 0.3.0	PacBio	Long	195.5	138	138	0	42768949	41.6	4/20/2017	NA	NA
GCA_013620985.1	Lodderomyces elongisporus	379508	2	JN606251	465	40	Albacore v. 1.2.4; Canu v. 1.5; Nanopolish v. 0.7.1; PiLON v. 1.21	Illumina MiSeq; Oxford Nanopore MinION	Both	160	53	53	4	16382369	37.1	7/24/2020	98.8	97.7
GCA_002276285.1	Lomentospora prolificans	41688	1	EF568080	497	51	MaSuRCA v. 3.2.2_RC3; Megahit v. MAY-2017	Illumina MiSeq; Oxford Nanopore	Both	260	1625	1625	3	37627092	51.48	8/25/2017	93.9	91.4
GCA_010405375.1	Lophiostoma macrostomum	1314788	1	EU552141	520	50	AllPathsLG v. R42328	Illumina	Short	140.3	1298	1281	0	42575690	50.8	2/10/2020	NA	NA
GCA_010015825.1	Lophiotrema nucula	690887	1	LC194497	466	53	AllPathsLG v. R49403	Illumina	Short	138.8	286	187	0	48642237	49.4	1/29/2020	NA	NA
GCA_010093605.1	Lophium mytilinum	390894	1	EF596819	492	48	AllPathsLG v. R47710	Illumina	Short	87.7	369	49	1	43412209	50	1/31/2020	NA	NA
GCA_015680635.1	Lunasporangiospora selenospora	979761	1	NR_145296.1	NA	NA	SPAdes v. 3.13.1; AAFTF v. 0.2.3	Illumina HiSeq	Short	9.5	15122	8632	1	40535554	47.8	11/24/2020	NA	NA
GCA_014905825.1	Lyophyllum atratum	117065	1	KJ577475	NA	NA	Falcon v. 1.8.8	PacBio	Long	30	171	171	8	64896558	51.3	10/22/2020	100	100
GCA_001950495.1	Lyophyllum decastes	64660	1	KJ577475	593	43	ALLPATHS-LG v. 52488	HiSeq 2500	Short	124	1584	491	1	43035370	45.8	12/9/2016	NA	NA
GCA_018851285.1	Lyophyllum semitale	71895	1	KJ577475	NA	NA	SPAdes v. 3.5.0	Illumina HiSeq	Short	20	15436	15229	0	57326831	50	6/11/2021	NA	NA
GCA_001950515.1	Lyophyllum shimeji	47721	1	KJ577475	NA	NA	ALLPATHS-LG v. 52488	HiSeq 2500	Short	98	1429	306	1	52434773	47.2	12/9/2016	NA	NA
GCA_011319805.1	Macrocybe gigantea	1491104	1	DQ490640	NA	NA	canu v. 1.7	PacBio	Long	200	336	336	10	41233351	49.8	3/16/2020	98.7	94.3
GCA_001179725.1	Macrocystidia cucumis	NA	1	DQ490640	572	44	NA	NA	NA	50	210056	204508	0	46746859	NA	NA	NA	NA
GCA_003315915.1	Macrolepiota dolichaula	190371	1	DQ221111	653	43	platanus version v. 1.2.1	Complete Genomics	Short	146	11390	10856	0	54782605	NA	7/13/2018	NA	NA
GCA_015584085.1	Macrolepiota fuliginosa	1400762	1	DQ221111	NA	NA	Velvet ; AllPathsLG v. R42328	Illumina	Short	165.4	4842	3470	0	46382382	48.2	11/17/2020	NA	NA
GCA_008729065.1	Macrophomina phaseolina	35725	10	MH323406	494	52	FALCON v. 0.3.0	PacBio; Illumina	Both	150	18	18	7	49808069	52.2	9/30/2019	99.8	99.4
GCA_010093625.1	Macroventuria anomochaeta	301207	1	GU237881	450	47	AllPathsLG v. R47710	Illumina	Short	116.6	398	75	1	33336106	52.6	1/31/2020	NA	NA
GCA_009859445.1	Madurella mycetomatis	100816	4	MK926820.1	550	55	SeqMan NGen v. 14.1.0	Illumina MiSeq	Short	34	3947	3947	1	35284308	54.7	1/13/2020	NA	NA
GCA_003049425.1	Magnaporthiopsis incrustans	36781	1	JF414846.1	479	57	SOAPdenovo v. r240	Illumina GAIIx	Short	159	682	634	0	39305727	57.9	4/11/2018	NA	NA
GCA_000193285.1	Magnaporthiopsis poae	644358	1	JF414837	432	57	HybridAssemble v. June 2009	ABI/454	Short	25	3118	206	2	39641827	55.9	3/18/2011	100	100
GCA_003049465.1	Magnaporthiopsis rhizophila	165777	1	DQ528791	429	56	SOAPdenovo v. r240	Illumina GAIIx	Short	137	689	314	1	39918019	55.4	4/11/2018	NA	NA
GCA_900497725.1	Magnusiomyces capitatus	1294685	1	KU301212.1	367	31	NA	NA	NA	196	5	5	1	19563047	34.6	11/16/2018	NA	NA
GCA_000817185.1	Magnusiomyces clavatus	1449804	1	KU301220	377	31	NA	NA	NA	2000	3170	339	1	17715251	33.8	12/4/2014	NA	NA
GCA_900497715.1	Magnusiomyces ingens	1294639	1	KU301220	NA	NA	NA	NA	NA	266	14	14	3	18103970	43.2	11/16/2018	100	100
GCA_003708635.2	Magnusiomyces tetraspermus	1294638	1	KU301220	NA	NA	DISCOVAR v. r51885	Illumina HiSeq 2500	Short	125	1271	1082	1	25936419	38.2	10/31/2018	NA	NA
GCA_001264625.1	Malassezia caprae	1381934	1	AY743656	551	54	SOAPdenovo v. 1.05	Illumina HiSeq	Short	479	237	229	0	7580816	59.8	8/11/2015	NA	NA
GCA_001264635.1	Malassezia cuniculi	948313	1	GU733709	800	53	SOAPdenovo v. 1.05	Illumina HiSeq	Short	298	90	76	0	7459907	59	8/11/2015	NA	NA
GCA_001264665.1	Malassezia dermatis	169489	2	AB070360	550	54	SOAPdenovo v. 1.05	Illumina HiSeq	Short	357	126	111	1	7540864	59.1	8/11/2015	NA	NA
GCA_001264685.1	Malassezia equina	1381935	1	NR_126143.1	NA	NA	SOAPdenovo v. 1.05	Illumina HiSeq	Short	244	130	117	1	7658883	58	8/11/2015	NA	NA
GCA_009938135.1	Malassezia furfur	55194	9	MF185811.1	734	53	HGAP v. 3	PacBio RSII	Long	72	8	8	7	8311773	64.93	1/28/2020	99.9	99.7
GCA_010232095.1	Malassezia globosa	76773	5	AY743630	698	46	HGAP v. 3	PacBio RSII	Long	92.08	NA	10	6	9119358	51.96	2/6/2020	100	100
GCA_001600795.1	Malassezia japonica	223818	2	AB105199.1	701	52	ALLPATHS-LG v. 52488	HiSeq 2500	Short	466	27	16	1	8364631	62.3	3/1/2016	NA	NA
GCA_001265015.1	Malassezia nana	180528	2	NR_126122.1	NA	NA	SOAPdenovo v. 1.05	Illumina HiSeq	Short	433	116	95	1	7607075	57.9	8/11/2015	NA	NA
GCA_001264985.1	Malassezia obtusa	76774	1	AB105155.1	736	52	SOAPdenovo v. 1.05	Illumina HiSeq	Short	455	1905	1709	0	7842882	62.2	8/11/2015	NA	NA
GCA_014493585.1	Malassezia pachydermatis	77020	3	AY743637.1	686	50	Flye v. 2.6	Oxford Nanopore MinION	Long	99	10	10	2	8225696	54.54	9/8/2020	100	100
GCA_003290485.1	Malassezia restricta	76775	5	DQ291154.1	647	51	canu v. 1.7	PacBio	Long	38.8	NA	10	7	7369627	55.67	7/9/2018	100	100
GCA_010577765.1	Malassezia slooffiae	76776	2	NR_103584.1	NA	NA	HGAP v. 3	PacBio RSII	Long	140.23	13	13	6	8932160	66	2/13/2020	99.8	99.6
GCA_900149165.1	Malassezia sympodialis	76777	9	AB070366.1	NA	NA	NA	NA	NA	201	NA	8	5	7873153	59.11	1/9/2017	99.8	99.6
GCA_002818225.1	Malassezia vespertilionis	2020962	1	MK782452.1	NA	NA	SPAdes v. 3.9.0	Illumina MiSeq	Short	575	15	14	0	7581597	56.6	12/8/2017	NA	NA
GCA_001264885.1	Malassezia yamatoensis	253288	1	LC390225.1	631	52	SOAPdenovo v. 1.05	Illumina HiSeq	Short	235	88	49	1	8106837	49.7	8/11/2015	NA	NA
GCA_900128795.2	Malbranchea cinnamomea	5041	1	MH857506.1	654	65	NA	NA	NA	225	2083	817	1	25052579	49.8	6/15/2017	NA	NA
GCA_014904975.1	Marasmius fiardii	1328756	1	KT004442.1	NA	NA	AllPathsLG v. R44849	Illumina	Short	96.1	2986	1124	0	59447912	46.7	10/20/2020	NA	NA
GCA_018924745.1	Marasmius oreades	181124	1	MG969986.1	438	42	Canu v. 1.7; ARBitR v. 0.1; ALLMAPS v. 0.9.14; LR_Gapcloser v. APR-2019; HyPo v. FEB-2020	Oxford Nanopore MinION; PacBio RSII; Illumina HiSeq	Both	1759	55	33	0	44372355	46.73	6/16/2021	NA	NA
GCA_007644065.1	Margaritispora aquatica	359797	1	MK353139.1	NA	NA	HGAP v. 2.3.0	PacBio RSII	Long	65.66	106	61	7	42517347	45.8	7/30/2019	99.1	97.3
GCA_000298775.1	Marssonina brunnea	1072389	3	JN172909.1	486	56	Newbler v. 2.3	454; ABI 3730	Short	34	2415	89	1	51949877	42.9	9/26/2012	NA	NA
GCA_002204255.1	Marssonina coronariae	503106	1	JN587494.1	477	58	SOAPdenovo v. 2.0	Illumina HiSeq	Short	108.78	1582	589	1	50267101	44	6/21/2017	NA	NA
GCA_011750715.2	Marssonina rosae	324778	1	FJ493248.1	492	59	SOAPdenovo v. 2.3	Illumina HiSeq	Short	259	2355	2322	1	38573422	44.9	3/25/2020	NA	NA
GCA_003705535.2	Martiniozyma abiesophila	324742	1	KT221055.1	340	40	MASURCA v. 2.3.2	Illumina HiSeq 2500	Short	25	12171	11407	1	16223971	27.9	10/31/2018	NA	NA
GCA_010093635.1	Massarina eburnea	1395130	1	LC014569.1	461	53	AllPathsLG v. R49403	Illumina	Short	56.8	1216	233	6	38236937	49.7	1/31/2020	93	85
GCA_011032825.1	Massariosphaeria phaeospora	100035	1	NR_170798.1	NA	NA	Falcon v. 0.4.2	PacBio	Long	98.23	57	57	1	42105601	50.3	2/25/2020	NA	NA
GCA_006912075.1	Massospora cicadina	348617	1	AJ345094.1	NA	NA	SPAdes v. 3.10.0	Illumina HiSeq	Short	6.5	373021	272193	0	766562605	39.3	7/11/2019	NA	NA
GCA_006912095.1	Massospora platypediae	2213018	1	AJ345094.1	NA	NA	megahit v. 1.1.2	Illumina HiSeq	Short	35	2082773	2082773	0	2054317516	36	7/11/2019	NA	NA
GCA_003313965.1	Megacollybia marginata	527531	1	KF576325.1	622	40	platanus version v. 1.2.1	Complete Genomics	Short	88	22252	20853	1	99329841	45.4	7/11/2018	NA	NA
GCA_900068915.1	Megacollybia platyphylla	182000	1	EU623694.1	629	40	NA	NA	NA	50	913500	905606	0	89984844	45.4	6/17/2015	NA	NA
GCA_003144205.1	Meira miltonrushii	1280837	1	NR_120190.1	531	38	Allpaths-LG v. R49403	Illumina	Short	99.6	136	32	1	17383515	43.2	5/21/2018	NA	NA
GCA_001600355.1	Meira nashicola	286112	1	JX682675.1	549	37	ALLPATHS-LG v. 52488	HiSeq 2500	Short	359	99	58	0	18015688	40	3/1/2016	NA	NA
GCA_002157025.1	Melampsora abietis-canadensis	526922	1	GQ479833.1	NA	NA	ABySS v. 1.3.4	Illumina HiSeq	Short	274	22814	14223	0	74050440	41.2	5/22/2017	NA	NA
GCA_002157015.1	Melampsora aecidioides	526923	1	JN881758.1	NA	NA	ABySS v. 1.3.4	Illumina HiSeq	Short	268	44251	29225	0	62222430	40.6	5/22/2017	NA	NA
GCA_002157005.1	Melampsora allii-populina	242475	1	AY375272.1	578	40	ABySS v. 1.3.4	Illumina HiSeq	Short	223	25722	24475	0	44530309	40.3	5/22/2017	NA	NA
GCA_000204055.1	Melampsora larici-populina	747676	1	EU014067	596	41	JAZZ v. 1/23/2007	Sanger	Short	8.4	3254	462	24	101129028	41.3	4/12/2011	99.7	98
GCA_002157035.1	Melampsora medusae	258770	1	AY375275	581	40	ABySS v. 1.3.4	Illumina HiSeq	Short	725	33211	21382	0	82241443	42	5/22/2017	NA	NA
GCA_002157085.1	Melampsora occidentalis	82102	1	AY375275	NA	NA	ABySS v. 1.3.4	Illumina HiSeq	Short	154	32345	21759	2	97689000	42.4	5/22/2017	100	100
GCA_000464645.1	Melampsora pinitorqua	1298852	1	AY375275	NA	NA	ABySS v. 1.3.4	Illumina HiSeq	Short	959	15326	12325	0	34032132	44.9	9/5/2013	NA	NA
GCA_014904935.1	Melanogaster broomeanus	2655010	1	AJ555532.1	673	48	AllPathsLG v. R47710; PBJelly v. 14.1.14	Illumina; PacBio	Both	74.6	1758	1176	1	49614189	50	10/20/2020	NA	NA
GCA_010093585.1	Melanomma pulvis-pyrius	1314802	1	LC203328.1	442	47	AllPathsLG v. R42328	Illumina	Short	119.3	1771	1754	0	42094923	50.7	1/31/2020	NA	NA
GCA_001599555.1	Memnoniella echinata	80383	1	HQ650001.1	496	57	ALLPATHS-LG v. 52488	HiSeq 2500	Short	215	550	106	0	43681955	49.8	3/1/2016	NA	NA
GCA_019434415.1	Metarhizium acridum	92637	1	HM055449	507	52	canu v. 2.0; arrow v. 2.3.3	PacBio Sequel; BGISeq	Both	184	37	36	2	44811144	45.46	7/30/2021	99.6	99.6
GCA_000804445.1	Metarhizium album	1081103	1	HM055452	539	53	SOAPdenovo v. 1.05	Illumina HiSeq	Short	117.07	731	257	0	30449065	52.8	12/18/2014	NA	NA
GCA_013305495.1	Metarhizium anisopliae	5530	6	LR792758.1	470	52	HGAP v. 4.0	PacBio Sequel	Long	237	18	18	47	42848098	50.9	6/9/2020	98.9	82.6
GCA_013426205.1	Metarhizium brunneum	500148	2	LR792748	470	52	Flye v. 2.7	Oxford Nanopore MiniION; Illumina NovaSeq	Both	100	NA	8	1	37796881	50.66	7/20/2020	NA	NA
GCA_000814955.1	Metarhizium guizhouense	1276136	1	HM055445	470	51	SOAPdenovo v. 1.05	Illumina HiSeq	Short	95.42	1111	563	0	43465197	49.6	1/6/2015	NA	NA
GCA_000814945.1	Metarhizium majus	1276143	1	AY387580	475	50	SOAPdenovo v. 1.05	Illumina HiSeq	Short	71.17	1847	1134	0	42062993	51	1/6/2015	NA	NA
GCA_001636745.1	Metarhizium rileyi	1081105	2	MG012859	530	56	SOAPdenovo v. 1.05	Illumina HiSeq	Short	107.34	1000	389	1	32013981	49.3	5/4/2016	NA	NA
GCA_000591435.1	Metarhizium robertsii	568076	2	MF187105	468	49	Celera Assembler v. 6.1	454	Short	25	464	367	1	40317276	51.1	3/17/2014	NA	NA
GCA_003600395.1	Metchnikovella incurvata	2248764	1	EF568059	NA	NA	SPAdes v. 3.9.1	Illumina HiSeq	Short	7085	2602	2602	0	5835091	32.8	9/26/2018	NA	NA
GCA_002370615.1	Metschnikowia aberdeeniae	353897	2	DQ266429	279	45	SOAPdenovo v. 1.05	Illumina HiSeq	Short	203	195	189	0	10681262	48.5	9/26/2017	NA	NA
GCA_004217705.1	Metschnikowia aff. pulcherrima	2163413	2	DQ266429	NA	NA	PacBio SMRT Portal (Canu) v. 2.3.0	PacBio	Long	254	NA	7	8	15801215	45.89	2/20/2019	100	100
GCA_008065255.1	Metschnikowia agaves	56417	2	HM189300	388	44	ABySS v. 1.5.2	Illumina HiSeq	Short	103	330	320	1	11238847	44.5	8/22/2019	NA	NA
GCA_008065195.1	Metschnikowia amazonensis	2576851	2	NR_172732	268	36	ABySS v. 1.5.2	Illumina HiSeq	Short	186	3087	2298	1	19438860	40.2	8/22/2019	NA	NA
GCA_002370875.1	Metschnikowia arizonensis	150206	2	KF647739	310	40	SOAPdenovo v. 1.05	Illumina HiSeq	Short	174	1118	1006	1	16309211	41.6	9/26/2017	NA	NA
GCA_002073855.1	Metschnikowia australis	27321	1	KF647739	NA	NA	SPAdes v. 3.9.1	Illumina MiSeq; Illumina HiSeq	Short	780	154	154	0	14350841	47.2	3/29/2017	NA	NA
GCA_001664035.1	Metschnikowia bicuspidata	869754	2	KP132407	287	48	Newbler v. 2.5	454; Illumina	Short	16	582	48	3	16055203	47.9	6/17/2016	97.1	95.6
GCA_002374385.1	Metschnikowia borealis	73518	2	DQ641243	296	45	SOAPdenovo v. 1.05	Illumina HiSeq	Short	181	2797	2683	1	20997248	43	9/26/2017	NA	NA
GCA_002374615.1	Metschnikowia bowlesiae	1699426	3	KF647738	319	42	SOAPdenovo v. 1.05	Illumina HiSeq	Short	180	1615	1565	2	17232577	48.6	9/26/2017	85.1	85.1
GCA_008065175.1	Metschnikowia caudata	1506549	2	KM233174	361	49	ABySS v. 1.5.2	Illumina HiSeq	Short	129	75	67	0	10938851	55.9	8/22/2019	NA	NA
GCA_002374395.1	Metschnikowia cerradonensis	390697	2	DQ641237	325	44	SOAPdenovo v. 1.05	Illumina HiSeq	Short	203	2355	2236	1	21047578	42.8	9/26/2017	NA	NA
GCA_002374465.1	Metschnikowia colocasiae	473035	2	EU143309	277	43	SOAPdenovo v. 1.05	Illumina HiSeq	Short	142	1157	1125	2	15095926	47	9/26/2017	87.7	87.7
GCA_002370835.1	Metschnikowia continentalis	73517	2	NR_164508	276	37	SOAPdenovo v. 1.05	Illumina HiSeq	Short	216	2551	2408	1	22451194	42.3	9/26/2017	NA	NA
GCA_002370125.1	Metschnikowia cubensis	1323754	2	NR_160313	273	39	SOAPdenovo v. 1.05	Illumina HiSeq	Short	192	2231	2160	1	20928672	43.5	9/26/2017	NA	NA
GCA_002370735.1	Metschnikowia dekortorum	174643	3	NR_164525	280	37	SOAPdenovo v. 1.05	Illumina HiSeq	Short	179	1040	1024	2	16717284	48.7	9/26/2017	87.1	87.1
GCA_002370475.1	Metschnikowia drakensbergensis	1506548	2	KM233177	289	42	SOAPdenovo v. 1.05	Illumina HiSeq	Short	184	572	559	0	11962530	48.2	9/26/2017	NA	NA
GCA_002893735.1	Metschnikowia drosophilae	135833	2	NR_077075.1	285	45	Velvet v. 1.2.10	Illumina HiSeq	Short	714.6	293	97	1	10557479	52.6	1/19/2018	NA	NA
GCA_000317355.2	Metschnikowia fructicola	1200864	2	KM233177	NA	NA	PacBio HGAP v. 3.0	PacBio	Long	20	93	93	7	26126100	45.9	12/5/2012	97.8	96
GCA_002370815.1	Metschnikowia hamakuensis	301365	2	EU143311	299	42	SOAPdenovo v. 1.05	Illumina HiSeq	Short	308	2180	2081	1	19043437	43.8	9/26/2017	NA	NA
GCA_002370325.1	Metschnikowia hawaiiensis	27323	2	MHU51434	307	NA	SOAPdenovo v. 1.05	Illumina HiSeq	Short	261	1784	1700	0	18609414	44.4	9/26/2017	NA	NA
GCA_002374725.1	Metschnikowia hibisci	73520	2	EU220025	259	37	SOAPdenovo v. 1.05	Illumina HiSeq	Short	174	548	528	0	11491640	42.1	9/26/2017	NA	NA
GCA_002370315.1	Metschnikowia kamakouana	301367	2	EU143312	285	43	SOAPdenovo v. 1.05	Illumina HiSeq	Short	187	1224	1191	1	16146498	43.4	9/26/2017	NA	NA
GCA_002370135.1	Metschnikowia kipukae	197673	1	KY102171.1	NA	NA	SOAPdenovo v. 1.06	Illumina HiSeq	Short	170	164	154	1	11250196	45.1	9/26/2017	NA	NA
GCA_002370915.1	Metschnikowia lochheadii	135832	2	KR779904	308	41	SOAPdenovo v. 1.05	Illumina HiSeq	Short	192	2242	2122	1	20085396	42.1	9/26/2017	NA	NA
GCA_002370695.1	Metschnikowia matae	1697387	3	KP241780	304	42	SOAPdenovo v. 1.05	Illumina HiSeq	Short	196	2419	2358	1	21569315	41.2	9/26/2017	NA	NA
GCA_002370755.1	Metschnikowia mauinuiana	301368	2	EU143313	298	42	SOAPdenovo v. 1.05	Illumina HiSeq	Short	131	1003	872	1	17380107	43.8	9/26/2017	NA	NA
GCA_002893685.1	Metschnikowia orientalis	150224	2	NR_155402	297	38	Velvet v. 1.2.10	Illumina HiSeq	Short	540.5	373	200	1	12479664	49.2	1/19/2018	NA	NA
GCA_014905795.1	Metschnikowia persimmonesis	2053757	1	NR_155402	NA	NA	FALCON v. 0.2.1	PacBio RSII	Long	77	16	16	1	16473584	45.8	10/21/2020	NA	NA
GCA_002370515.1	Metschnikowia proteae	1150643	2	EF568059	NA	NA	SOAPdenovo v. 1.05	Illumina HiSeq	Short	194	740	729	0	12519824	48.5	9/26/2017	NA	NA
GCA_003401635.1	Metschnikowia reukaufii	27327	2	EF568059	299	35	SMRTAnalysis v. 1.2	PacBio	Long	82	10	9	3	15552339	41.83	8/16/2018	96.2	94.4
GCA_002370705.1	Metschnikowia santaceciliae	197674	2	NR_172726	285	37	SOAPdenovo v. 1.05	Illumina HiSeq	Short	167	2095	2001	1	20888373	43.3	9/26/2017	NA	NA
GCA_002374645.1	Metschnikowia shivogae	353899	2	EU220027	268	50	SOAPdenovo v. 1.05	Illumina HiSeq	Short	216	372	359	0	10820774	49.8	9/26/2017	NA	NA
GCA_002370765.1	Metschnikowia similis	473037	2	KF647735	298	42	SOAPdenovo v. 1.05	Illumina HiSeq	Short	170	1471	1428	2	17467279	48.7	9/26/2017	88.9	88.9
GCA_002893725.1	Metschnikowia torresii	45599	1	KY102446.1	241	47	SOAPdenovo v. 1.05	Illumina HiSeq	Short	621.9	144	133	1	10934453	51.2	1/19/2018	NA	NA
GCA_003705555.1	Meyerozyma athensensis	304220	1	FJ172250.1	521	42	SPADES v. 3.7	Illumina HiSeq 2500	Short	26	34	34	1	9664665	45.5	10/31/2018	NA	NA
GCA_000755205.1	Meyerozyma caribbica	1091232	6	KP860076	525	42	Newbler v. 2.5.3	454	Short	21	9	9	1	10609282	43.8	9/4/2014	NA	NA
GCA_001599235.1	Meyerozyma carpophila	374178	1	KP131683.1	517	44	ALLPATHS-LG v. 52155	HiSeq 2500	Short	273	26	10	0	10242926	47.4	3/1/2016	NA	NA
GCA_006942155.1	Meyerozyma guilliermondii	294746	8	LC412707.1	517	42	Albacore v. 1.2.4; Canu v. 1.5	Oxford nanopore; Illumina MiSeq	Both	240	9	9	7	10700359	43.8	7/12/2019	99.5	98.6
GCA_900096595.1	Microbotryum intermedium	269621	1	DQ238724.1	NA	NA	NA	NA	NA	200	24	24	10	23461035	55.7	7/13/2017	99.3	96
GCA_003121365.1	Microbotryum lychnidis-dioicae	288795	23	JN942251.1	604	45	SMRTpipe v. July-2017	PacBio	Long	70	77	77	20	30635132	55.8	5/11/2018	99.5	96.4
GCA_900102585.1	Microbotryum saponariae	289078	4	JN942225.1	NA	NA	NA	NA	NA	200	72	72	8	28653577	56.5	6/18/2018	99.6	98.6
GCA_003665835.1	Microbotryum silenes-acaulis	370302	2	JN223408.1	NA	NA	Celera Assembler v. 1.4	PacBio	Long	50	77	77	7	29349019	56.2	10/17/2018	99.6	98.8
GCA_014805725.1	Microbotryum silenes-dioicae	796604	2	AY588094.1	NA	NA	Celera Assembler v. 1.4	PacBio	Long	50	127	127	7	33940557	55.8	9/30/2020	99.96	99.8
GCA_009602455.1	Microbotryum violaceum	5272	15	AF082990.1	577	46	Canu v. 1.7b	Oxford Nanopore MinION	Long	38	49	49	16	28166304	56	11/6/2019	99	94.3
GCA_002786065.1	Microcyclospora pomicola	766055	1	GU570540	464	59	ABySS v. 1.9.0	Illumina HiSeq	Short	124	151	109	1	23500136	52.9	11/17/2017	NA	NA
GCA_003012245.1	Microcyclospora tardicrescens	766056	1	KP400565.1	464	59	CLC NGS Cell v. 8.5	Illumina MiSeq	Short	50	1086	1069	1	26203433	52.3	3/20/2018	NA	NA
GCA_002785985.1	Microcyclosporella mali	766057	1	GU570536	457	58	ABySS v. 1.9.0	Illumina HiSeq	Short	65	161	120	1	27977477	52.7	11/17/2017	NA	NA
GCA_001566295.1	Microdochium bolleyi	196109	1	KJ188678.1	466	47	Allpaths-LG v. R49403	Illumina	Short	136.2	262	173	0	38835037	57.1	2/22/2016	NA	NA
GCA_000151145.1	Microsporum canis	554155	1	EF568060	649	61	NA	NA	NA	NA	310	17	5	23263091	47.5	10/15/2008	99.9	99.8
GCA_010405405.1	Microthyrium microscopicum	703497	1	OL739259.1	NA	NA	AllPathsLG v. R49403	Illumina	Short	72.9	330	58	1	37120677	43.8	2/10/2020	NA	NA
GCA_003708105.2	Middelhovenomyces tepae	45597	1	AY569004	470	32	SPADES v. 3.7	Illumina HiSeq 2500	Short	70	292	291	1	15073782	40.8	10/31/2018	NA	NA
GCA_001600675.1	Millerozyma acaciae	28986	1	FM178325.1	572	39	ALLPATHS-LG v. 52488	HiSeq 2500	Short	248	29	10	0	11065882	41.4	3/1/2016	NA	NA
GCA_000315895.1	Millerozyma farinosa	559304	2	EF568067	581	38	NA	NA	NA	NA	18	14	3	21459642	41.36	11/10/2011	100	100
GCA_000760515.2	Mitosporidium daphniae	1485682	1	MF278562.1	NA	NA	Velvet v. June 2013; Ray v. 2.3.0; Geneious v. 7.1.3	Illumina HiSeq	Short	300	610	610	1	5635072	43	9/30/2014	NA	NA
GCA_000708205.1	Mixia osmundae	764103	2	NR_119614.1	NA	NA	Alpaths-LG v. R38445	Illumina	Short	150.9	208	156	6	13634488	55.5	6/16/2014	98.6	98.7
GCA_015849295.1	Modicella reniformis	1440133	1	KF053136.1	NA	NA	SPAdes v. 3.13.1; AAFTF v. 0.2.3	Illumina HiSeq	Short	17	18134	12478	1	43601575	46.5	12/8/2020	NA	NA
GCA_001636675.1	Moelleriella libera	1081109	1	JQ085990.1	NA	NA	SOAPdenovo v. 1.05	Illumina HiSeq	Short	76	604	97	0	30871875	53.6	5/4/2016	NA	NA
GCA_900322835.1	Moesziomyces antarcticus	84753	3	AY641557	684	49	NA	NA	NA	150	39	39	28	18376790	60.8	8/23/2019	99.8	97.1
GCA_000517465.1	Moesziomyces aphidis	1391700	1	AF294699.1	689	48	Velvet v. 1.1.05; SSPACE v. 2.0	Illumina HiSeq	Short	90	1968	42	0	17921702	60.9	1/10/2014	NA	NA
GCA_001500285.1	Mollisia scopiformis	149040	1	AF486126	480	51	Allpaths-LG v. R36892	Illumina	Short	80.5	345	71	1	48876257	47.6	1/6/2016	NA	NA
GCA_012184355.1	Monacrosporium cionopagum	47266	1	AY944138	508	50	SOAPdenovo v. FEB-2011	Illumina	Short	69	9117	571	0	43120050	44.3	4/8/2020	NA	NA
GCA_018806905.1	Monascus pilosus	89488	4	AY498582.1	490	57	SMRT Link v. 5.1.0	Illumina NovaSeq; PacBio Sequel	Both	140	11	NA	6	26137741	48.9	6/9/2021	99.5	98.6
GCA_019320005.1	Monascus purpureus	5098	5	AF451857.1	493	58	HGAP v. Jun-2018	PacBio RSII; Illumina	Both	353	69	69	21	23752195	49.4	7/22/2021	98.7	91.1
GCA_002976275.1	Monascus ruber	89489	2	AF451855.1	493	58	SOAP v. 2.04	Illumina HiSeq	Short	250	24	24	15	26294404	48.9	3/7/2018	98.6	91.5
GCA_002162555.1	Monilinia aucupariae	61194	1	Z73771.1	446	52	ABySS v. 1.3.4	Illumina HiSeq2000	Short	68	2835	505	1	54948206	36.4	5/31/2017	NA	NA
GCA_008692225.1	Monilinia fructicola	38448	4	JN176564	450	46	DBG2OLC v. 1	Illumina; PacBio	Both	250	20	20	2	44047900	40.8	9/24/2019	100	100
GCA_003260565.1	Monilinia fructigena	38457	3	EU098121.1	439	47	DBG2OLC v. 1	Illumina; PacBio	Both	210	131	131	2	43125165	42.1	6/22/2018	100	100
GCA_009299455.1	Monilinia laxa	61186	3	MH191399	460	48	DBG2OLC v. 1	Illumina; PacBio	Both	215	49	49	2	42814844	39.8	10/23/2019	100	100
GCA_002909645.1	Monilinia polystroma	255361	1	KJ814976	450	47	CLC NGS Cell v. 5.0.4	Illumina MiSeq	Short	144	2249	1188	1	44633789	39.2	1/31/2018	NA	NA
GCA_017357885.1	Monilinia vaccinii-corymbosi	61207	1	Z73796.1	NA	NA	HGAP v. 4.0; Proximo v. Nov-2018	PacBio Sequel; PacBio RSII; Phase Genomics Hi-C	Both	413	11	9	2	30008100	44.53	3/16/2021	96.5	96.5
GCA_000183025.1	Moniliophthora perniciosa	554373	1	EU047935.1	638	42	PHRED-PHRAP v. 2007	ABI 3700	NA	1.9	25176	25056	1	26663261	47.7	12/2/2008	NA	NA
GCA_001466705.1	Moniliophthora roreri	221103	2	JN241967	666	42	ABySS v. 1.2.7	Illumina HiSeq	Short	91	6170	2557	1	57384356	46.5	12/15/2015	NA	NA
GCA_004154925.1	Monosporascus cannonballus	155416	2	FJ430598.1	512	47	SPAdes v. 3.10.0	Illumina NextSeq	Short	45	1093	753	1	89620939	36.6	2/11/2019	NA	NA
GCA_004154915.1	Monosporascus ibericus	155417	1	JQ973832.1	492	46	SPAdes v. 3.10.0	Illumina NextSeq	Short	52	1838	1612	1	87248235	40.6	2/11/2019	NA	NA
GCA_008079325.1	Morchella conica	5194	2	AJ544197.1	649	52	Newbler v. 2.8	Illumina MiSeq	Short	17	2692	207	0	52425457	46.9	8/23/2019	NA	NA
GCA_009192285.1	Morchella crassipes	62754	1	EF081003.1	1137	55	AllPaths v. 44849; DBG2OLC v. 5.1; SSPACE v. 3.0	Illumina HiSeq; PacBio RS	Both	400	64	23	1	56756124	47.29	10/21/2019	NA	NA
GCA_003314645.1	Morchella eximia	1582338	1	KM587979.1	NA	NA	platanus version v. 1.2.1	Complete Genomics	Short	57	10613	7793	0	73461028	46	7/11/2018	NA	NA
GCA_003444635.1	Morchella importuna	NA	2	MG589675.1	649	52	AllPaths v. 44849	Illumina HiSeq	Short	298	110	106	2	51078152	NA	NA	100	100
GCA_003313775.1	Morchella septimelata	1174676	3	MG589680.1	626	52	platanus version v. 1.2.1	Complete Genomics	Short	58	5121	3707	1	49624804	47.1	7/11/2018	NA	NA
GCA_009741755.1	Morchella sextelata	1174677	1	JQ321877.1	650	50	denovo SMRT Link v. 5.1.0	PacBio	Long	108.82	59	59	3	52925331	47.4	12/11/2019	100	100
GCA_000240685.2	Mortierella alpina	685557	9	KT699142.1	584	41	gsAssembler v. 2.0.00.20	AB 3730 Sanger; 454	Short	32	1099	1099	2	38042092	51.8	12/29/2011	100	100
GCA_015849325.1	Mortierella antarctica	979670	3	NR_111580.1	NA	NA	SPAdes v. 3.13.1; AAFTF v. 0.2.3	Illumina HiSeq	Short	12	3332	2186	1	35455509	51.5	12/8/2020	NA	NA
GCA_015680625.1	Mortierella hygrophila	979708	1	HQ630297.1	NA	NA	SPAdes v. 3.13.1; AAFTF v. 0.2.3	Illumina NovaSeq	Short	38	1919	1564	1	46054087	48.5	11/24/2020	NA	NA
GCA_016098165.1	Mortierella polycephala	41804	1	JX976050.1	NA	NA	SPAdes v. 3.13.1; AAFTF v. 0.2.3	Illumina HiSeq	Short	12	4049	2595	1	32627605	47.6	12/16/2020	NA	NA
GCA_000950635.1	Mrakia blollopis	696254	1	NR_155360.1	550	43	SMRTAnalysis v. 2.1.1	PacBio RS II	Long	140	167	167	35	30479820	53.7	12/9/2014	99.7	94.8
GCA_000815965.1	Mrakia frigida	29902	2	NR_111044.1	552	42	Newbler v. 2.6 (20110517_1502)	Illumina MiSeq	Short	100	1652	1539	1	28651359	53.8	1/2/2015	NA	NA
GCA_017654745.1	Mrakia gelida	105766	1	NR_163504.1	551	42	SPAdes v. 3.12.0	Illumina HiSeq	Short	80	506	506	0	21581445	55.4	3/31/2021	NA	NA
GCA_001889225.1	Mrakia psychrophila	72568	1	EU224267.1	NA	NA	Idba v. 0.19	Illumina HiSeq	Short	400	1975	1975	1	27770102	53.8	12/5/2016	NA	NA
GCA_015501055.1	Mucidula mucida	139077	1	EU598204	709	46	Falcon v. 0.4.2	PacBio	Long	131	1386	1386	4	61732987	50	11/16/2020	99.9	99.9
GCA_000950595.1	Mucor ambiguus	91626	1	MH864344.1	NA	NA	Soapdenovo v. 2.0	Illumina MiSeq	Short	200	8422	1283	0	40737472	42.4	2/7/2015	NA	NA
GCA_016758965.1	Mucor circinatus	2054153	1	KY008576.1	NA	NA	SPAdes v. 3.10.4	Illumina MiSeq; Illumina HiSeq; PacBio RSII	Both	26	10678	10557	2	54179589	31.8	1/27/2021	84.4	84.4
GCA_001276145.1	Mucor circinelloides	36080	4	JN205999.1	553	36	Newbler v. 2.6	454; Illumina HiSeq	Short	16.23	2519	821	4	35338886	40.2	8/31/2015	100	100
GCA_000697295.1	Mucor indicus	1357679	1	NR_077173.1	536	35	MaSuRCA v. 1.9.2	Illumina HiSeq	Short	55.87	3117	3117	0	39797221	35.8	6/2/2014	NA	NA
GCA_000587855.1	Mucor irregularis	1290454	2	EU484249.1	549	36	Celera Assembler v. 5.3	Illumina GAII	Short	293	1059	882	1	33966588	37.9	3/9/2014	NA	NA
GCA_010203745.1	Mucor lusitanicus	29924	2	NR_126127.1	543	37	Falcon v. 1.8.8	PacBio	Long	193.22	24	24	6	36817399	42.2	2/5/2020	99.8	99.4
GCA_016758945.1	Mucor plumbeus	97098	1	AF412293.1	546	35	SPAdes v. 3.10.3	Illumina MiSeq; Illumina HiSeq; PacBio RSII	Both	28	5844	5701	1	48371435	31.1	1/27/2021	NA	NA
GCA_000697255.1	Mucor racemosus	1357677	1	KX928839.1	546	34	MaSuRCA v. 1.9.2	Illumina HiSeq	Short	49.38	6360	6360	0	65533039	32.5	6/2/2014	NA	NA
GCA_016758985.1	Mucor saturninus	64648	1	JN206075.1	648	32	SPAdes v. 3.10.2	Illumina MiSeq; Illumina HiSeq; PacBio RSII	Both	31	5223	5146	0	39171786	36.6	1/27/2021	NA	NA
GCA_000696895.1	Mucor velutinosus	1274784	1	FN650652.1	541	36	MaSuRCA v. 1.9.2	Illumina HiSeq	Short	107.8	2411	2411	1	35852029	40.5	6/2/2014	NA	NA
GCA_014461115.1	Mycena chlorophos	658473	2	KJ609168.1	563	44	Canu v. 1.8	Oxford Nanopore MinION; Illumina	Both	184	80	NA	10	50883660	55.6	9/3/2020	99.96	99.8
GCA_003987915.1	Mycena citricolor	2018698	1	MF417763.1	613	42	MIRA v. MAY-2018	Illumina MiSeq	Short	6.7	12462	12462	1	75081718	NA	12/31/2018	NA	NA
GCA_014925785.1	Mycena galopus	1314675	1	HM240534.1	599	45	Falcon v. 0.4.2	PacBio	Long	80.1	1364	1364	4	211361780	51	10/23/2020	99.7	99.5
GCA_014461135.1	Mycena indigotica	2126181	1	MF993026.1	NA	NA	Canu v. 1.8	Oxford Nanopore MinION; Illumina	Both	210	30	30	27	72886219	51.2	9/3/2020	99.2	93.3
GCA_014461125.1	Mycena kentingensis	1325293	1	KC507796.1	NA	NA	Canu v. 1.8	Oxford Nanopore MinION; Illumina	Both	173	61	61	12	65015191	54.5	9/3/2020	99.3	96.1
GCA_014462675.1	Mycena sanguinolenta	230812	1	MZ919164.1	NA	NA	Canu v. 1.8	Oxford Nanopore MinION; Illumina	Both	58	155	155	30	167179886	50.2	9/3/2020	98.3	91.8
GCA_014462655.1	Mycena venus	2733690	1	HM240534.1	599	45	Canu v. 1.8	Oxford Nanopore MinION; Illumina	Both	136	77	77	11	162187722	49.7	9/3/2020	99.9	99.5
GCA_001297265.1	Mycosphaerella arachidis	143450	1	AF297224	445	54	AllPaths v. R48559	Illumina HiSeq	Short	100	796	491	0	33245410	52.4	9/23/2015	NA	NA
GCA_002153405.1	Mycosphaerella populi	1367537	1	AY549476.1	469	57	ABySS v. 1.5	Illumina HiSeq	Short	184	2925	1106	0	30013927	48.4	5/19/2017	NA	NA
GCA_002785995.1	Mycosphaerelloides madeirae	1873265	1	DQ302976.1	454	59	ABySS v. 1.9.0	Illumina HiSeq	Short	143	938	867	1	33743376	52.5	11/17/2017	NA	NA
GCA_018221655.1	Myochromella boudieri	117066	1	DQ825427.1	NA	NA	SPAdes v. 3.5.0	Illumina HiSeq	Short	20	16764	16201	0	53072152	47	4/30/2021	NA	NA
GCA_010093895.1	Myriangium duriaei	1168546	1	MH855793.1	NA	NA	AllPathsLG v. R42328	Illumina	Short	97.7	32	16	0	25685045	52.2	1/31/2020	NA	NA
GCA_002162495.1	Myriosclerotinia curreyana	87228	1	KF147922	449	44	ABySS v. 1.3.4	Illumina HiSeq2000	Short	102	3786	1623	1	40749071	38.8	5/31/2017	NA	NA
GCA_002162615.1	Myriosclerotinia duriaeana	108355	1	Z99688.1	452	48	ABySS v. 1.3.4	Illumina HiSeq2000	Short	105	3337	370	0	44096448	39.4	5/31/2017	NA	NA
GCA_002162505.1	Myriosclerotinia scirpicola	38443	1	Z99689.1	453	46	ABySS v. 1.3.4	Illumina HiSeq2000	Short	91	3391	426	0	43974967	39.4	5/31/2017	NA	NA
GCA_010093595.1	Mytilinidion resinicola	574789	1	NR_160068	555	38	AllPathsLG v. R49403	Illumina	Short	86.7	577	73	0	47275052	50.5	1/31/2020	NA	NA
GCA_003705595.1	Nadsonia fulvescens	985014	2	AB056138.1	484	37	DISCOVAR v. r51885	Illumina HiSeq 2500	Short	226	14763	14721	1	17772825	36.8	10/31/2018	NA	NA
GCA_003123035.1	Nadsonia starkeyi-henricii	43970	1	NR_154251.1	NA	NA	SPAdes v. 3.11.1	Illumina	Short	60	353	318	1	14645885	40.7	5/14/2018	NA	NA
GCA_002105065.1	Naematelia encephala	71784	1	JN053481	418	45	Falcon v. 0.3.0	PacBio	Long	20	151	151	1	19786307	49.3	4/20/2017	NA	NA
GCA_012922715.1	Naganishia adeliensis	92952	1	NR_111050.1	531	43	SPAdes v. 3.14.0	NovaSeq 6000	Short	134	222	149	0	19403212	53.4	4/28/2020	NA	NA
GCA_001599735.1	Naganishia albida	100951	5	EU266553	532	43	ALLPATHS-LG v. 52155	HiSeq 2500	Short	277	119	74	0	20697359	53.8	3/1/2016	NA	NA
GCA_019775365.1	Naganishia liquefaciens	104408	1	KF841611.1	531	42	CLC NGS Cell v. June-2020	Illumina	Short	100	227	156	1	19471643	53.4	8/26/2021	NA	NA
GCA_013461525.1	Naganishia randhawae	312146	1	NR_111118.1	540	43	SPAdes v. 3.9.0	Illumina HiSeq	Short	23	386	386	0	20271596	51.7	7/22/2020	NA	NA
GCA_015708705.1	Naganishia vishniacii	1314774	1	AB032673.1	532	44	AllPathsLG release v. R41043	Illumina	Short	146.7	79	38	0	19679091	52.9	12/1/2020	NA	NA
GCA_001046975.1	Nakaseomyces bacillisporus	1279116	1	NR_138202.1	NA	NA	NA	NA	NA	NA	186	186	0	10839882	36.6	8/28/2013	NA	NA
GCA_001039675.1	Nakaseomyces delphensis	1279113	1	KP068958	678	40	NA	NA	NA	100	179	179	1	10867681	38.9	8/28/2013	NA	NA
GCA_003049435.1	Nakataea oryzae	165778	1	MH516053	443	55	SOAPdenovo v. r240	Illumina GAIIx	Short	223	1723	1100	0	34856666	59	4/11/2018	NA	NA
GCA_003706265.1	Nakazawaea holstii	36025	1	EF568068	550	37	DISCOVAR v. r51885	Illumina HiSeq 2500	Short	33	720	699	1	13538229	35.3	10/31/2018	NA	NA
GCA_001599355.1	Nakazawaea peltata	1538182	1	NR_155482.1	NA	NA	ALLPATHS-LG v. 52155	HiSeq 2500	Short	239	34	11	0	11653826	40.5	3/1/2016	NA	NA
GCA_003243035.1	Nakazawaea wickerhamii	1538186	1	NR_155483.1	557	39	DISCOVAR v. 51885; SPAdes v. 3.5.1; MASURCA v. 3	Illumina HiSeq 2500	Short	54	144	131	1	10857285	35	6/18/2018	NA	NA
GCA_000150975.2	Nannizzia gypsea	535722	1	KP335201.1	578	58	Arachne v. April 2008	ABI 3730	NA	NA	319	19	4	23272942	48.4	7/25/2008	99.9	99.8
GCA_014964245.1	Nannizziopsis barbatae	1007502	1	JF323871	536	64	MaSuRCA v. 3.4.1	Illumina; Oxford Nanopore	Both	250	11	11	5	31543341	40.38	10/26/2020	96	90.5
GCA_000237345.1	Naumovozyma castellii	1064592	6	D89892	683	43	NA	NA	NA	NA	17	10	2	11219539	36.76	8/1/2011	100	100
GCA_000227115.2	Naumovozyma dairenensis	1071378	2	NR_165980.1	692	44	NA	NA	NA	NA	279	11	1	13527580	34.18	8/16/2011	NA	NA
GCA_003316195.1	Neoboletus brunneissimus	1603057	1	DQ407249.1	NA	NA	platanus version v. 1.2.1	Complete Genomics	Short	96	16163	13906	2	50539702	NA	7/13/2018	96	96
GCA_003316145.1	Neoboletus magnificus	374759	1	KX610673.1	NA	NA	platanus version v. 1.2.1	Complete Genomics	Short	94	11833	7975	1	40058851	NA	7/13/2018	NA	NA
GCA_003988965.1	Neobulgaria alba	1461596	1	HM116783	502	55	A5 Miseq v. 2016	Illumina HiSeq	Short	125.3	2706	2641	1	39586693	43.5	12/31/2018	NA	NA
GCA_002104975.1	Neocallimastix californiae	1754190	1	JQ782550	638	33	Falcon v. 20150218	PacBio	Long	20	1819	1819	5	193032486	18.2	4/20/2017	99.2	98
GCA_016612005.1	Neocamarosporium betae	1979465	1	KM249078	495	49	Discovar de novo v. 52488	Illumina MiSeq	Short	54	1081	1027	8	45667487	49	1/11/2021	85.1	69.6
GCA_009830905.1	Neofusicoccum cordaticola	643000	2	KY053031.1	491	54	Velvet v. 1.2.07	Illumina HiSeq	Short	80	3252	2393	0	43555352	56	1/3/2020	NA	NA
GCA_009829855.1	Neofusicoccum kwambonambiense	643001	2	MT028610.1	491	54	Velvet v. 1.2.08	Illumina HiSeq	Short	80	2871	1717	1	44213875	56.1	1/3/2020	NA	NA
GCA_000385595.1	Neofusicoccum parvum	1287680	3	MT028664	491	54	CLC Genomic Workbench v. 6.0	Illumina HiSeq	Short	100	1877	1297	1	42592847	56.7	4/25/2013	NA	NA
GCA_009829435.1	Neofusicoccum ribis	45134	2	KX464194.1	491	54	Velvet v. 1.2.08	Illumina HiSeq	Short	80	3145	2417	1	43124176	55.9	1/3/2020	NA	NA
GCA_009829365.1	Neofusicoccum umdonicola	643002	1	KY053056.1	492	54	Velvet v. 1.2.07	Illumina HiSeq	Short	80	2424	1343	0	42293999	56.6	1/3/2020	NA	NA
GCA_010093505.1	Neohortaea acidophila	245834	1	NR_169648.1	NA	NA	AllPathsLG v. R49403	Illumina	Short	100.7	67	39	1	20432448	56.5	1/31/2020	NA	NA
GCA_001929475.1	Neolecta irregularis	1198029	1	FJ171866.1	NA	NA	Velvet v. 1.2.02	Illumina HiSeq	Short	900	5008	4542	1	14182604	44.2	1/4/2017	NA	NA
GCA_001632425.1	Neolentinus lepideus	1314782	1	KP004964.1	560	47	Allpaths-LG v. R43839	Illumina	Short	92.4	1215	331	0	35640188	50.8	4/26/2016	NA	NA
GCA_019137265.1	Neonectria coccinea	57153	2	JF268759.1	458	55	CLC NGS Cell v. 12	Illumina MiSeq	Short	20	713	571	1	42742906	51.6	7/6/2021	NA	NA
GCA_001305505.1	Neonectria ditissima	78410	4	JF735309.1	458	54	Platanus v. Jan-2015	Illumina HiSeq	Short	200	489	172	0	44950817	51.8	10/1/2015	NA	NA
GCA_019137275.1	Neonectria faginata	992199	2	HQ840385.1	458	55	CLC NGS Cell v. 12	Illumina MiSeq	Short	20	560	522	1	42177172	52.6	7/6/2021	NA	NA
GCA_013759035.1	Neonectria galligena	56674	1	AJ228665.1	458	54	CLC NGS Cell v. 12	Illumina MiSeq	Short	50	3470	3306	1	41003302	53.9	7/27/2020	NA	NA
GCA_003385265.1	Neonectria hederae	78402	1	AJ009254.1	553	47	CLC NGS Cell v. 7	Illumina MiSeq	Short	52.2	691	508	0	43285801	49.4	8/14/2018	NA	NA
GCA_003385315.1	Neonectria punicea	979145	1	HM534901.1	457	54	CLC NGS Cell v. 7	Illumina MiSeq	Short	24.7	2239	1779	1	41474825	52.7	8/14/2018	NA	NA
GCA_003987895.1	Neonothopanus nambi	71958	1	DQ444307.1	NA	NA	MIRA v. MAY-2018	Illumina MiSeq	Short	3.9	14713	14713	18	103544009	NA	12/31/2018	98.3	89.7
GCA_014621435.1	Neopestalotiopsis clavispora	289240	1	MH397088.1	462	42	MIRA v. 4.0; Geneious v. R11	IonTorrent	Short	26.9	662	661	1	50463625	50.2	9/17/2020	NA	NA
GCA_900092665.1	Neoscytalidium dimidiatum	108428	1	MK343746.1	490	57	NA	NA	NA	93	2027	110	1	42687746	54.3	9/2/2017	NA	NA
GCA_014282315.1	Neospermospora avenae	2081332	1	MW298279.1	NA	NA	SOAPdenovo v. 2.04.r240	Illumina MiSeq	Short	12	7772	7772	1	44270279	33.7	8/24/2020	NA	NA
GCA_000604205.2	Neurospora africana	1266766	1	NR_077130.1	496	54	NA	NA	NA	23	13167	1978	0	36078373	51.9	1/7/2014	NA	NA
GCA_009806085.1	Neurospora cerealis	29881	14	EU551189.1	498	53	A5-miseq v. 20140604	Illumina HiSeq 4000	Short	51	207	91	1	39288751	51.6	12/27/2019	NA	NA
GCA_000182925.2	Neurospora crassa	367110	4	KR399979.1	499	53	Arachne v. 1.0	Sanger; 454	Short	20	412	21	3	41102378	48.23	3/12/2003	79.3	68.9
GCA_009805215.1	Neurospora discreta	510953	42	GU327632.1	499	53	A5-miseq v. 20140604	Illumina HiSeq 2000	Short	82	190	150	1	37287911	49.4	12/27/2019	NA	NA
GCA_009805235.1	Neurospora pannonica	1266714	2	AF388925.1	497	53	A5-miseq v. 20140604	Illumina HiSeq 4000	Short	41	2938	2926	1	41634043	51.9	12/27/2019	NA	NA
GCA_000604185.2	Neurospora sublineolata	1266767	1	AF388927.1	481	52	NA	NA	NA	30	22228	2917	0	35701420	52.3	3/4/2014	NA	NA
GCA_009805285.1	Neurospora terricola	1266715	2	NR_077131.1	495	54	A5-miseq v. 20140604	Illumina HiSeq 4000	Short	39	4691	4661	1	41989067	50.3	12/27/2019	NA	NA
GCA_000213195.1	Neurospora tetrasperma	510952	2	GU327631.1	498	53	Newbler v. 2.3 (pre-release)	Sanger; 454	Short	47.6	856	303	2	39123460	49.6	5/11/2011	99	99
GCA_009803015.1	Neurospora tetraspora	94610	35	NR_077163.1	495	53	A5-miseq v. 20140604	Illumina HiSeq 4000	Short	39	313	308	1	43451903	48.7	12/27/2019	NA	NA
GCA_001007845.1	Nigrograna mackinnonii	1489893	1	KF015654.1	447	50	AllPaths v. DEC-2011	Illumina HiSeq	Short	272	425	425	0	51710636	47.9	5/14/2015	NA	NA
GCA_016758845.1	Nigrospora oryzae	335854	1	MH397079.1	465	48	nextDenovo v. 2.0-beta.1	PacBio	Long	170	15	15	7	43214190	58.2	1/27/2021	100	100
GCA_018287875.1	Nigrospora sphaerica	114231	1	KU856654.1	467	48	CANU v. 2.1	PacBio Sequel	Long	205	33	33	42	51752671	57.2	5/6/2021	98.9	88.1
GCA_000447185.1	Nosema apis	1037528	1	JX213662.1	NA	NA	Celera Assembler v. 6.1	454	Short	27	1133	554	3	8569501	18.9	8/13/2013	98.4	97.7
GCA_000383075.1	Nosema bombycis	578461	1	MT534624.1	NA	NA	NA	ABI; Solexa	Short	NA	3558	1607	9	15689776	32.3	4/10/2013	95	88.5
GCA_004919615.1	Nosema ceranae	40302	3	JX205152.1	NA	NA	Mecat v. 1.0	Oxford Nanopore MinION	Long	500	110	110	11	8816425	27.8	4/29/2019	98.9	94.5
GCA_015832245.1	Nosema granulosis	83296	1	JX213745.1	NA	NA	SPAdes v. 3.12.0	Illumina HiSeq	Short	65	2007	1754	0	8859703	31.5	12/8/2020	NA	NA
GCA_002116385.1	Nothophaeocryptopus gaeumannii	1367540	1	MF951336.1	442	55	ABySS v. 1.3.4	Illumina HiSeq	Short	1016	1331	737	0	33964036	52.7	4/28/2017	NA	NA
GCA_016906335.1	Novakomyces olei	2605921	1	NR_172188.1	NA	NA	Canu v. 1.8	PacBio RSII; Illumina MiSeq	Both	86	15	15	11	14339745	43.8	2/18/2021	98.5	95.5
GCA_001687445.1	Obba rivulosa	1052685	1	KU376421.1	NA	NA	Allpaths-LG v. R46652	Illumina	Short	127	838	712	0	34037596	53.6	7/19/2016	NA	NA
GCA_000611715.1	Ochroconis constricta	1442076	1	JX966647	510	55	Velvet v. v1.2.08	Illumina HiSeq	Short	87	544	544	1	34434357	52.1	3/28/2014	NA	NA
GCA_003833135.1	Oehlia diaphana	118614	1	GQ205070	466	36	SPAdes v. 3.11.1	Illumina HiSeq	Short	120	30401	15410	2	170598938	NA	11/26/2018	88.9	88.9
GCA_019207585.1	Ogataea angusta	870730	10	FJ914914	652	41	SPAdes v. 3.11	Illumina HiSeq	Short	100	50	47	1	8875513	49.5	7/13/2021	NA	NA
GCA_003706155.1	Ogataea glucozyma	36023	1	DQ414539	657	41	DISCOVAR v. r51885	Illumina HiSeq 2500	Short	36	554	533	1	13866424	48	10/31/2018	NA	NA
GCA_019207415.1	Ogataea haglerorum	1937702	22	DQ414539	NA	NA	SPAdes v. 3.11	Illumina HiSeq	Short	100	46	43	1	8843797	49.4	7/13/2021	NA	NA
GCA_003705115.1	Ogataea henricii	36024	1	DQ414540	657	40	DISCOVAR v. r51885	Illumina HiSeq 2500	Short	89	666	497	1	12604674	49.2	10/31/2018	NA	NA
GCA_003706165.2	Ogataea kodamae	50263	1	DQ414540	NA	NA	SPADES v. 3.7	Illumina HiSeq 2500	Short	24	97	96	1	8672766	44.6	10/31/2018	NA	NA
GCA_001600755.1	Ogataea methanolica	1156966	1	DQ414540	NA	NA	ALLPATHS-LG v. 52488	HiSeq 2500	Short	248	168	32	0	15086366	36.2	3/1/2016	NA	NA
GCA_003706205.1	Ogataea methylovora	53649	1	DQ414540	NA	NA	DISCOVAR v. r51885	Illumina HiSeq 2500	Short	24	191	181	1	12846970	33.7	10/31/2018	NA	NA
GCA_003706195.1	Ogataea minuta	36026	1	DQ414540	NA	NA	SPADES v. 3.7	Illumina HiSeq 2500	Short	74	166	166	1	9130076	45.8	10/31/2018	NA	NA
GCA_003706235.1	Ogataea naganishii	50265	1	DQ414540	NA	NA	SPADES v. 3.7	Illumina HiSeq 2500	Short	152	124	121	1	12001130	44.9	10/31/2018	NA	NA
GCA_003705625.1	Ogataea nitratoaversa	490708	1	DQ414540	NA	NA	DISCOVAR v. r51885	Illumina HiSeq 2500	Short	40	941	910	1	14344126	34.7	10/31/2018	NA	NA
GCA_003706255.1	Ogataea nonfermentans	53937	1	NR_155607	643	40	DISCOVAR v. r51885	Illumina HiSeq 2500	Short	44	62	57	1	10822921	44	10/31/2018	NA	NA
GCA_000187245.3	Ogataea parapolymorpha	871575	4	FJ914923	649	41	Newbler v. 2.0	454	Short	49	10	7	1	8874589	47.87	1/31/2011	NA	NA
GCA_003706115.2	Ogataea philodendri	1378263	1	NR_155607	NA	NA	SPADES v. 3.7	Illumina HiSeq 2500	Short	75	82	82	1	8842106	47.9	10/31/2018	NA	NA
GCA_003707685.1	Ogataea pilisensis	157292	1	NR_155607	NA	NA	SPADES v. 3.7	Illumina HiSeq 2500	Short	39	591	589	1	14326486	36.4	10/31/2018	NA	NA
GCA_003707665.1	Ogataea pini	4923	1	EU117199	656	40	SPADES v. 3.7	Illumina HiSeq 2500	Short	97	98	97	1	11568362	42.7	10/31/2018	NA	NA
GCA_001664045.1	Ogataea polymorpha	460523	15	FJ914921	652	42	Newbler v. 2.3	454; Sanger	Short	60.5	7	7	6	8974371	47.9	6/17/2016	99.8	99.5
GCA_003707375.2	Ogataea populi-albae	550978	1	FJ914921	NA	NA	SPADES v. 3.7	Illumina HiSeq 2500	Short	27	232	231	1	11783421	42.2	10/31/2018	NA	NA
GCA_003706105.2	Ogataea ramenticola	104402	1	FJ914921	NA	NA	SPADES v. 3.7	Illumina HiSeq 2500	Short	312	484	479	1	12985803	32.3	10/31/2018	NA	NA
GCA_003706095.1	Ogataea trehaloabstinens	169509	1	FJ914921	NA	NA	SPADES v. 3.7	Illumina HiSeq 2500	Short	31	170	168	1	11293687	41.4	10/31/2018	NA	NA
GCA_003707645.1	Ogataea trehalophila	50267	1	FJ914921	NA	NA	SPADES v. 3.7	Illumina HiSeq 2500	Short	38	373	370	1	14146413	34.9	10/31/2018	NA	NA
GCA_003709205.2	Ogataea zsoltii	169510	1	NR_138176	650	41	SPADES v. 3.7	Illumina HiSeq 2500	Short	66	308	NA	1	11706202	47.7	10/31/2018	NA	NA
GCA_000827325.1	Oidiodendron maius	913774	1	KU516533	470	57	Newbler v. 2.5	454; Illumina	Short	28.7	433	100	1	46426256	47.1	1/21/2015	NA	NA
GCA_003957845.1	Oidium heveae	299130	1	EU285551	557	56	SOAPdenovo v. Sep-2016	Illumina GAIIx; Illumina HiSeq	Short	142	14313	13271	0	62280837	NA	12/21/2018	NA	NA
GCA_003610855.1	Oidium neolycopersici	212602	1	KC213774	552	53	CLC NGS Cell v. 6	Illumina HiSeq	Short	73	15044	10900	0	41983253	38.2	10/3/2018	NA	NA
GCA_017911155.1	Olpidium bornovanus	278681	1	AB665767.1	NA	NA	MEGAHIT v. 1.0.6	Illumina	Short	848.4	13525	13525	0	28244625	58.7	4/8/2021	NA	NA
GCA_000296255.1	Omphalotus olearius	1128401	1	AY313278	671	44	SOAPdenovo v. 1/25/2011	Illumina	Short	85.3	2192	802	0	27993721	47.5	9/11/2012	NA	NA
GCA_000812245.1	Onygena corvina	180788	1	MH857958.1	NA	NA	Velvet v. June-2013	Illumina	Short	370	521	521	1	21705054	48.2	12/31/2014	NA	NA
GCA_000442125.1	Opeltia flavorubescens	1353255	1	AF279887	512	53	AllPaths v. JAN-2013	Illumina HiSeq	Short	541	189	36	0	34468235	41.9	7/30/2013	NA	NA
GCA_002167195.1	Ophidiomyces ophidiicola	1387563	1	MT905070	NA	NA	Newbler v. OCT-2012	454	Short	37	529	39	1	21865028	47	6/5/2017	NA	NA
GCA_010093685.1	Ophiobolus disseminans	1469910	1	MG520942	505	47	AllPathsLG v. R49403	Illumina	Short	97.1	458	72	0	41683814	51.7	1/31/2020	NA	NA
GCA_003049485.1	Ophioceras dolichostomum	367097	1	JX134677	501	51	SOAPdenovo v. r240	Illumina GAIIx	Short	69	1563	1071	1	42983319	56.8	4/11/2018	NA	NA
GCA_002591415.1	Ophiocordyceps australis	1399860	2	AY491996	NA	NA	CLC Genomics Workbench v. 7.5	Illumina MiSeq	Short	135	1352	594	0	23324075	52.9	10/18/2017	NA	NA
GCA_900080695.1	Ophiocordyceps bispora	61658	1	AY491996	NA	NA	NA	NA	NA	3	302	302	1	6359382	58.4	6/21/2016	NA	NA
GCA_012980515.1	Ophiocordyceps camponoti-floridani	2030778	1	AY491996	NA	NA	Canu v. 1.7.1	Oxford Nanopore PromethION; Illumina MiSeq	Both	53	13	13	13	30465672	48.41	5/7/2020	93.9	81.7
GCA_002591395.1	Ophiocordyceps camponoti-rufipedis	2004952	1	AY491996	NA	NA	CLC Genomics Workbench v. 7.5	Illumina MiSeq	Short	29	2257	2205	1	21899844	56.1	10/18/2017	NA	NA
GCA_001633055.2	Ophiocordyceps polyrhachis-furcata	1330021	1	AY491996	NA	NA	GapFiller v. 1.10	Illumina HiSeq	Short	37	3555	68	1	43252821	43.3	4/27/2016	NA	NA
GCA_012934285.1	Ophiocordyceps sinensis	72228	4	AY491996	492	62	Canu v. 1.7	PacBio Sequel	Long	100	23	23	16	110880992	45.1	4/30/2020	98.9	92
GCA_001272575.2	Ophiocordyceps unilateralis	268505	1	MT675215.1	NA	NA	CLC Genomics Workbench v. 7.5	Illumina MiSeq	Short	130	3969	2536	1	23913698	55.5	8/21/2015	NA	NA
GCA_003013035.1	Ophiognomonia clavigignenti-juglandacearum	218668	3	DQ323533.1	513	46	CLC Genomics Workbench v. 7.5	Illumina MiSeq	Short	73	3834	3834	1	49647577	51.9	3/21/2018	NA	NA
GCA_019925475.1	Ophiostoma ips	5163	1	DQ062980.1	583	63	SPAdes v. 3.14.1	Illumina NovaSeq	Short	209	280	209	1	26007267	56.9	9/10/2021	NA	NA
GCA_000317715.1	Ophiostoma novo-ulmi	1224258	1	MH055669.1	575	60	Newbler v. 2.3	454 GS-FLX Titanium	Short	61	161	10	2	31855394	50.15	11/26/2012	100	100
GCA_000410735.1	Ophiostoma piceae	1262450	1	AF211845.1	564	58	ABySS v. 1.3.0	Illumina HiSeq; 454	Short	735	381	45	0	32504266	53.3	6/12/2013	NA	NA
GCA_000225545.1	Orbilia oligospora	756982	20	GU799560.1	602	50	gsAssembler v. 2.3	Sanger; 454	Short	33	323	215	1	40072829	44.5	9/7/2011	NA	NA
GCA_000803265.1	Ordospora colligata	1354746	4	AF394529.1	NA	NA	Ray v. 2.0-rc8	Illumina HiSeq	Short	627	15	15	1	2290528	38.5	12/17/2014	NA	NA
GCA_001661245.1	Pachysolen tannophilus	669874	2	NR_154355.1	NA	NA	Newbler v. 2.4	454; Illumina; Sanger	Short	91	585	197	1	12596242	30.3	6/10/2016	NA	NA
GCA_003116535.1	Paecilomyces niveus	5093	1	GQ241275.1	516	62	IDBA-UD v. 1.1.1	Illumina MiSeq	Short	104	585	584	1	36018796	47.1	5/11/2018	NA	NA
GCA_014925865.1	Paecilomyces penicillatus	264952	2	EU553300.1	354	53	SMARTdenovo v. May-2018	PacBio Sequel	Long	105	51	51	4	40075844	44.7	10/23/2020	99.9	99.7
GCA_015266405.1	Paecilomyces variotii	264951	5	GU968674.1	526	61	HGAP v. 2.3	PacBio	Long	100	6	6	8	30366579	48.3	11/6/2020	96.5	88.7
GCA_003666085.1	Pallidocercospora crystallina	131340	1	AF222839.1	443	54	SPAdes v. 3.5.0	Illumina HiSeq	Short	102	309	309	1	36952682	52.8	10/17/2018	NA	NA
GCA_002938355.1	Panaeolus cyanescens	181874	1	HM035084.1	602	47	soapdenovo2 v. 2.21	Illumina MiSeq	Short	25.7	6500	6137	0	44310526	46.2	2/22/2018	NA	NA
GCA_015501605.1	Panaeolus papilionaceus	330517	1	KF830093.1	569	45	Falcon v. 0.4.2	PacBio	Long	79.85	79	79	2	50889730	46.8	11/16/2020	100	100
GCA_000442785.1	Papiliotrema flavescens	1279117	1	KP131904.1	439	43	NA	NA	NA	45	1269	712	1	22790521	58.4	4/24/2013	NA	NA
GCA_012922615.1	Papiliotrema laurentii	5418	3	EF568051	440	41	SPAdes v. 3.14.0	NovaSeq 6000	Short	270	487	128	0	19020389	56.2	4/28/2020	NA	NA
GCA_000150735.2	Paracoccidioides brasiliensis	502780	4	AY374339	566	63	Pilon v. 1.4	Illumina	Short	9.8	556	57	9	29952540	44.4	3/20/2008	99.7	98.8
GCA_000150705.2	Paracoccidioides lutzii	502779	1	NR_155022.1	NA	NA	Pilon v. 1.0	Illumina	Short	148	672	110	6	32925248	42.9	3/20/2008	100	100
GCA_900634815.1	Paradendryphiella salina	179392	1	KF156011	482	47	NA	NA	NA	120	1825	1818	1	27384128	52.1	2/13/2019	NA	NA
GCA_002794465.1	Paramicrosporidium saccamoebae	1246581	1	NR_158794	378	42	Velvet v. 1.2.10	Illumina HiSeq	Short	60	421	222	1	7191472	47.42	11/21/2017	NA	NA
GCA_003012165.1	Paramyrothecium roridum	1859971	1	MF579531	508	55	CLC NGS Cell v. 8.5	Illumina MiSeq	Short	50	2401	2310	1	45146022	51.7	3/20/2018	NA	NA
GCA_015832175.1	Paraphaeosphaeria minitans	565426	2	HQ908274	508	54	SPAdes v. 3.11.1; Canu v. 1.6	PacBio Sequel; Illumina MiSeq	Both	244	34	34	77	47922910	48.1	12/8/2020	99.95	98.6
GCA_001642045.1	Paraphaeosphaeria sporulosa	1460663	1	GU566257.1	510	53	Allpaths-LG v. R49403	Illumina	Short	118.9	445	61	0	38464024	53.3	5/10/2016	NA	NA
GCA_000938895.1	Parasitella parasitica	35722	1	JN206027.1	647	37	NA	NA	NA	103	22707	15637	1	44910645	39.8	9/27/2014	NA	NA
GCA_003503125.1	Parastagonospora avenae	54790	10	KU935704.1	499	44	SPAdes v. 3.5.0	Illumina NextSeq	Short	16.2	3447	3446	0	38752010	49.6	9/7/2018	NA	NA
GCA_002267025.1	Parastagonospora nodorum	13684	178	KY090649	496	46	HGAP v. v3	PacBio	Long	153	NA	22	0	34781891	51.43	8/23/2017	NA	NA
GCA_001600415.1	Pascua guehoae	105714	1	NR_136957.1	441	42	ALLPATHS-LG v. 52488	HiSeq 2500	Short	187	851	35	0	33698914	59.2	3/1/2016	NA	NA
GCA_000301015.1	Passalora fulva	1156157	1	MF951317.1	445	52	Celera Assembler v. 5.4	454	Short	21	5714	4864	1	61103943	49.2	10/1/2012	NA	NA
GCA_013248845.1	Passalora sequoiae	706581	1	GU214667	452	51	CLC Bio Genome Finishing Module v. 12	PacBio	Long	44	44	44	2	31768716	51.9	6/2/2020	100	100
GCA_010093705.1	Patellaria atrata	1346257	1	MK432702.1	NA	NA	AllPathsLG v. R41043	Illumina	Short	192.4	501	127	1	28693344	46.2	1/31/2020	NA	NA
GCA_014904835.1	Paxillus ammoniavirescens	1132860	1	JN673717	662	50	Velvet , AllPathsLG v. R49403	Illumina	Short	176.5	2625	1194	0	35762581	50	10/20/2020	NA	NA
GCA_000827475.1	Paxillus involutus	664439	1	HQ604826.1	672	51	Newbler v. 2.5	454; Sanger; Illumina	Short	36.2	7995	2681	1	58300722	50	1/21/2015	NA	NA
GCA_000827395.1	Paxillus rubicundulus	930991	1	JN673717	NA	NA	Allpaths-LG v. R36892	Illumina	Short	133.9	7170	6945	0	53011005	48	1/21/2015	NA	NA
GCA_000412615.1	Pecoramyces ruminantium	1987568	1	NR_152323	579	28	Celera v. 7.0	Illumina; PacBio	Both	94.4	32574	32574	101	100954185	17	6/19/2013	97.7	83.6
GCA_001592805.2	Peltaster fructicola	286661	1	JN573671	485	46	Canu v. 1.5; SPAdes v. 3.9.0	Oxford Nanopore; Illumina	Both	406	NA	5	7	18987130	51.94	4/2/2020	99.4	98.8
GCA_001890105.1	Penicilliopsis zonata	1073090	1	EF669712	501	58	Allpaths-LG v. R36892	Illumina	Short	84.8	428	246	0	26088231	49.9	12/6/2016	NA	NA
GCA_002072345.1	Penicillium antarcticum	416450	1	KP016845.1	496	55	ABySS v. 1.5.2	Illumina HiSeq	Short	155	1057	700	1	31454985	48.8	3/24/2017	NA	NA
GCA_001773325.1	Penicillium arizonense	1835702	1	MH492021.1	495	56	ABySS v. 1.5.2	Illumina HiSeq	Short	154	548	396	1	33729052	49.1	10/18/2016	NA	NA
GCA_000577785.1	Penicillium biforme	1439349	1	KJ775624.1	497	57	NA	NA	NA	73	692	582	0	34874608	48.1	2/20/2014	NA	NA
GCA_001048715.1	Penicillium brasilianum	104259	3	HM469396.1	502	57	NA	NA	NA	205	244	87	2	35888622	49.5	5/20/2015	100	100
GCA_014839975.1	Penicillium camemberti	5075	6	GQ458020.1	534	52	Celera Assembler v. Canu 1.8	PacBio RSII	Long	34	56	56	56	35346490	48.2	9/30/2020	98	75.3
GCA_000943775.1	Penicillium capsulatum	69766	2	JX841241.1	501	61	Celera Assembler v. 7.0	Illumina; PacBio	Both	231	62	62	4	34340580	49.1	3/4/2015	99.6	99.4
GCA_000577495.1	Penicillium carneum	1439351	1	DQ339564.1	495	55	NA	NA	NA	127	7894	2090	0	25936550	49	2/20/2014	NA	NA
GCA_000710275.1	Penicillium chrysogenum	5076	21	KP329800	496	56	NA	Illumina HiSeq	Short	110	18	5	2	32525541	48.96	6/19/2014	100	100
GCA_019191195.1	Penicillium citrinum	5077	3	MH990629.1	466	55	SPAdes v. 3.11.1	Illumina NovaSeq	Short	79.49	127	88	1	31021730	46.4	7/9/2021	NA	NA
GCA_002072405.1	Penicillium coprophilum	36646	1	AF033469.1	508	56	ABySS v. 1.5.2	Illumina HiSeq	Short	150	180	91	1	28360408	48.3	3/24/2017	NA	NA
GCA_018410145.1	Penicillium corylophilum	70792	2	AF033450.1	507	56	SPAdes v. 3.11.1	Illumina NovaSeq	Short	104.56	68	53	1	28229796	50.2	5/19/2021	NA	NA
GCA_014621375.1	Penicillium crustosum	36656	1	EF634386.1	498	57	SPAdes v. August-2019	Illumina HiSeq	Short	15	504	434	0	31342850	48	9/17/2020	NA	NA
GCA_002072245.1	Penicillium decumbens	69771	1	AF033453.1	506	57	ABySS v. 1.5.2	Illumina HiSeq	Short	375	682	403	0	23940802	50.2	3/24/2017	NA	NA
GCA_016767815.1	Penicillium digitatum	36651	5	AF033471.1	509	57	canu, allhic v. may-2020	PacBio; Illumina	Both	584	NA	6	3	26336737	48.93	1/28/2021	100	100
GCA_015585785.1	Penicillium dipodomyicola	254876	3	DQ339550.1	496	55	SPAdes v. 3.11.1	Illumina NovaSeq	Short	50	470	431	1	32111153	49	11/18/2020	NA	NA
GCA_004302965.1	Penicillium expansum	27334	8	EF491160.1	498	51	HGAP v. 3	PacBio	Long	65	16	16	12	32896497	47.3	2/26/2019	99.2	95.2
GCA_002072365.1	Penicillium flavigenum	254877	1	JX997064.1	498	57	ABySS v. 1.5.2	Illumina HiSeq	Short	145	367	260	1	32903267	48.5	3/24/2017	NA	NA
GCA_001513925.1	Penicillium freii	48697	1	KT232211.1	498	56	SPAdes v. 3.5.0	Illumina HiSeq	Short	79	1925	1923	1	33546389	47.4	1/13/2016	NA	NA
GCA_000576735.1	Penicillium fuscoglaucum	1439350	1	KX227699.1	496	58	NA	NA	NA	70	1131	953	0	36085495	47.7	2/18/2014	NA	NA
GCA_001561935.1	Penicillium griseofulvum	5078	2	DQ339553.1	496	55	SPAdes v. 3.5.0	Illumina MiSeq	Short	270	92	92	3	29140916	47.3	2/16/2016	100	100
GCA_015586035.1	Penicillium griseoroseum	84562	3	AF034449.1	518	56	SPAdes v. 3.11.1	Illumina NovaSeq	Short	50	594	559	1	32029139	49	11/18/2020	NA	NA
GCA_000769765.1	Penicillium italicum	40296	3	HQ225716.1	496	57	SOAPdenovo v. 2.0	Illumina HiSeq	Short	421	1632	1632	1	30164421	47.3	10/28/2014	NA	NA
GCA_002369805.1	Penicillium janthinellum	5079	1	EF634422.1	501	60	MaSuRCA v. 2.2.1	Illumina HiSeq	Short	100	1773	1773	1	37601233	50.7	9/26/2017	NA	NA
GCA_002072425.1	Penicillium nalgiovense	60175	2	JX997061.1	497	57	ABySS v. 1.5.2	Illumina HiSeq	Short	115	3071	1956	1	33006161	48.4	3/24/2017	NA	NA
GCA_001278595.1	Penicillium nordicum	229535	2	KJ834513.1	496	56	SPAdes v. 3.5	Illumina HiSeq	Short	57	1042	996	1	30844022	47.8	9/3/2015	NA	NA
GCA_002072455.1	Penicillium oxalicum	858480	7	KF152942.1	496	54	SOAPdenovo v. 2.0	454; Illumina GAIIx; Illumina HiSeq	Short	440	674	52	2	31251972	49.8	3/24/2017	100	100
GCA_019190355.1	Penicillium palitans	293373	13	KJ834514.1	497	56	SPAdes v. 3.11.1	Illumina NovaSeq	Short	69.09	859	794	1	36471119	47.7	7/9/2021	NA	NA
GCA_000577715.1	Penicillium paneum	1439348	1	DQ339571.1	495	56	NA	NA	NA	119	397	224	0	26579303	49	2/20/2014	NA	NA
GCA_000347475.1	Penicillium paxilli	1292256	1	AF033426.1	507	58	ABySS v. 1.3.0	Illumina MiSeq	Short	150	635	420	1	34802463	48	3/18/2013	NA	NA
GCA_013466175.1	Penicillium polonicum	60169	4	AF033475.1	508	56	HGAP v. .2	PacBio RSII	Long	153	12	12	13	32751085	47.38	7/22/2020	99.2	95.7
GCA_011392555.1	Penicillium rolfsii	69785	1	AF033439.1	508	58	Allpaths-LG v. 44849	Illumina Hiseq2000	Short	100	165	27	0	32363941	49.5	3/17/2020	NA	NA
GCA_015533775.1	Penicillium roqueforti	5082	5	GQ458035.1	531	51	SPAdes v. 3.11.1	Illumina NextSeq500	Short	50	121	84	1	26971138	48.27	11/17/2020	NA	NA
GCA_011058885.1	Penicillium rubens	1108849	5	MF803950.1	497	56	SPAdes v. 3.13	Illumina HiSeq	Short	67	508	466	1	33386079	48.8	3/3/2020	NA	NA
GCA_911649655.1	Penicillium sclerotiorum	69788	1	JN686452.1	NA	NA	NA	NA	NA	191	10	10	1	34772153	48.3	9/11/2021	NA	NA
GCA_000952775.2	Penicillium solitum	60172	3	FJ004316.1	497	58	HGAP v. 3	PacBio	Long	100	7	7	4	35233101	47.1	3/13/2015	100	100
GCA_002072375.1	Penicillium steckii	303698	2	KT833603.1	505	60	ABySS v. 1.5.2	Illumina HiSeq	Short	144	331	84	0	32109558	45.1	3/24/2017	NA	NA
GCA_001908125.1	Penicillium subrubescens	1316194	1	KC346350.1	497	60	ABySS v. 1.3.7	Illumina HiSeq	Short	207	1381	776	1	39803164	49.2	12/19/2016	NA	NA
GCA_000970515.2	Penicillium verrucosum	60171	1	KY347870.1	497	58	Lasergene Dstar SeqMan Ngen v. 15	Illumina MiSeq	Short	60	1766	1766	3	30246699	48.1	4/7/2015	91.4	87.1
GCA_002072255.1	Penicillium vulpinum	29845	1	DQ339569.1	496	56	ABySS v. 1.5.2	Illumina HiSeq	Short	174	1070	660	0	31061096	47.4	3/24/2017	NA	NA
GCA_003073855.1	Periconia macrospinosa	97972	1	KP183999	460	55	AllPathsLG v. R47710	Illumina	Short	139.4	2976	1566	0	54992973	47.3	4/30/2018	NA	NA
GCA_000222875.2	Periglandula ipomoeae	1037531	1	KP235260.1	NA	NA	Newbler v. 2.5.3	454 GS FLX Titanium	Short	NA	66702	66702	1	35301553	50.6	8/3/2011	NA	NA
GCA_000516985.1	Pestalotiopsis fici	1229662	1	DQ789388	475	44	Newbler v. 2.6	Illumina HiSeq; 454	Short	80	518	39	0	51910726	48.7	1/10/2014	NA	NA
GCA_018092595.1	Pestalotiopsis kenyana	1562280	1	NR_147549	516	46	SOAPnuke v. 1.5.6; canu v. 1.7	BGISEQ-500; Oxford Nanopore	Both	225	331	331	11	57992214	53.3	4/19/2021	100	100
GCA_003706045.1	Peterozyma toletana	1196395	1	NR_171728	NA	NA	DISCOVAR v. r51885	Illumina HiSeq 2500	Short	79	434	422	1	13669850	38	10/31/2018	NA	NA
GCA_003706035.1	Peterozyma xylosa	1337056	2	NR_171728	585	38	DISCOVAR v. r51885	Illumina HiSeq 2500	Short	38	244	234	1	12957929	38.1	10/31/2018	NA	NA
GCA_009805495.1	Pezicula neosporulosa	1663498	1	KR859231	476	54	DBG2OLC v. JUNE-2015	PacBio	Long	98	68	58	1	54311847	43.1	12/27/2019	NA	NA
GCA_003008705.1	Pezicula radicicola	1663500	1	KR859237	477	53	AllPaths v. 44837	Illumina HiSeq	Short	100	1117	449	0	62713428	42.5	3/19/2018	NA	NA
GCA_000392275.1	Phaeoacremonium minimum	1286976	1	AF266654	504	57	CLC Genome Workbench v. 6.0	Illumina HiSeq	Short	100	1278	624	1	47465449	49.6	5/10/2013	NA	NA
GCA_000590965.1	Phaeomoniella chlamydospora	1437857	2	AF266653	507	50	SPAdes v. 2.5.0	Illumina MiSeq	Short	170	355	355	0	26588953	47.5	3/14/2014	NA	NA
GCA_001599715.1	Phaeotremella fagi	334123	1	NR_119558	426	45	ALLPATHS-LG v. 52155	HiSeq 2500	Short	264	52	30	0	22649946	42.4	3/1/2016	NA	NA
GCA_001599695.1	Phaeotremella skinneri	89928	1	NR_073211	415	46	ALLPATHS-LG v. 52155	HiSeq 2500	Short	289	164	58	0	20788256	50.2	3/1/2016	NA	NA
GCA_014825575.1	Phaffia australis	2783875	1	KF731819	NA	NA	SPAdes v. 3.1.1	Illumina MiSeq	Short	22	717	712	0	18636001	46.7	9/30/2020	NA	NA
GCA_014706385.1	Phaffia rhodozyma	264483	5	KF731819	624	50	FALCON v. 0.3.0; Arrow built in SMRT Link v. 7.0; Metassembler v. 1.5	PacBio Sequel	Long	100	22	22	33	20076274	47.6	9/23/2020	99.95	99.2
GCA_014825565.1	Phaffia tasmanica	1955134	1	KF731819	NA	NA	SPAdes v. 3.1.1	Illumina MiSeq	Short	24	1234	1223	0	19125729	45.8	9/30/2020	NA	NA
GCA_003707195.1	Phaffomyces antillensis	54045	1	KP257575.1	NA	NA	DISCOVAR v. r51885	Illumina HiSeq 2500	Short	30	1495	1461	0	12301330	31.9	10/31/2018	NA	NA
GCA_003707165.1	Phaffomyces opuntiae	54194	1	KP257575.1	NA	NA	SPADES v. 3.7	Illumina HiSeq 2500	Short	157	667	664	0	13227407	31.7	10/31/2018	NA	NA
GCA_003707215.1	Phaffomyces thermotolerans	54046	1	KP257575.1	NA	NA	DISCOVAR v. r51885	Illumina HiSeq 2500	Short	46	668	630	0	11427259	31.1	10/31/2018	NA	NA
GCA_000300595.1	Phanerochaete carnosa	650164	1	AY219354	590	46	Newbler v. 2.5	Sanger; 454; Illumina	Short	58.1	2612	1137	1	46293325	52.9	10/1/2012	NA	NA
GCA_001910725.1	Phanerodontia chrysosporium	2822231	2	AY219344	553	46	FALCON v. 0.2.1	PacBio	Long	56.47	174	174	8	39205125	56.5	12/20/2016	99.8	99.6
GCA_004802695.1	Phellinidium pouzarii	167371	2	MK501618.1	NA	NA	MIRA v. 4.0	IonTorrent	Short	31.7	1776	1776	1	28590294	47.1	4/22/2019	NA	NA
GCA_002794735.1	Phellinus lamaoensis	1156444	1	JQ409360.1	NA	NA	Falcon v. 0.5.0	PacBio	Long	265	77	77	0	30687398	42.3	11/21/2017	NA	NA
GCA_017654785.1	Phenoliferia glacialis	418497	1	NR_154358	512	42	SPAdes v. 3.12.0	Illumina HiSeq	Short	107	253	253	0	15890627	50.6	3/31/2021	NA	NA
GCA_004353045.1	Phialemoniopsis curvata	1093900	1	KJ573443	465	47	SPAdes v. 3.12.0	Illumina MiSeq	Short	100	359	359	1	40366568	54.8	3/15/2019	NA	NA
GCA_900073065.1	Phialocephala subalpina	576137	1	EF093161	474	52	NA	NA	NA	25	2527	205	1	69693031	44	12/2/2016	NA	NA
GCA_000835435.1	Phialophora americana	5601	8	PVU31847	535	NA	allpaths v. R48559	Illumina	Short	87	73	13	1	31616172	53.7	2/10/2015	NA	NA
GCA_001299255.1	Phialophora attinorum	1664694	1	PVU31846	NA	NA	SPAdes v. 3.5.0	IonTorrent	Short	58	131	131	0	30363635	53.6	9/25/2015	NA	NA
GCA_016109575.1	Phialophora chinensis	1851181	5	PVU31846	NA	NA	SPAdes v. 3.10	Illumina HiSeq	Short	93	120	57	1	35300718	53.4	12/17/2020	NA	NA
GCA_000365145.2	Phialophora europaea	1220924	5	JQ766444	521	54	allpaths v. R43602	Illumina	Short	132	106	19	0	28781303	54	4/15/2013	NA	NA
GCA_016110005.1	Phialophora expanda	1955053	3	PVU31846	NA	NA	SPAdes v. 3.10	Illumina HiSeq	Short	92	100	60	1	33624996	53.7	12/17/2020	NA	NA
GCA_016109565.1	Phialophora macrospora	1851006	5	PVU31846	533	NA	SPAdes v. 3.10	Illumina HiSeq	Short	85	87	38	1	32063693	53.8	12/17/2020	NA	NA
GCA_016109495.1	Phialophora tarda	1851183	1	PVU31846	NA	NA	SPAdes v. 3.10	Illumina HiSeq	Short	93	212	143	1	35224605	53.4	12/17/2020	NA	NA
GCA_002099365.1	Phialophora verrucosa	39412	5	KP132498	532	52	Pacific Biosciences SMRT Analysis Software v. 2.0	PacBio	Long	35	15	15	1	35456005	52.9	4/18/2017	NA	NA
GCA_004802665.1	Phlebia centrifuga	98765	2	L43380.1	551	44	MIRA v. 4.0	IonTorrent	Short	26.4	1392	1328	1	36879476	48.7	4/22/2019	NA	NA
GCA_011032875.1	Phlebia tremellosa	98777	1	KJ668481.1	629	46	SOAPdenovo v. 2.04	Illumina HiSeq	Short	174	1878	1865	0	36141810	51.7	2/27/2020	NA	NA
GCA_000832265.1	Phlebiopsis gigantea	745531	1	JQ780612	569	44	Allpaths-LG v. R36892	Illumina	Short	145	1892	573	0	30143925	54.7	2/4/2015	NA	NA
GCA_000766925.2	Phlebopus portentosus	80661	1	EU718111	525	49	SOAPdenovo v. 2	Illumina HiSeq	Short	70	295	108	0	30352192	49	10/15/2014	NA	NA
GCA_009935795.1	Pholiota adiposa	64639	1	MF687867	595	42	FALCON v. 0.3.0	Illumina MiSeq; PacBio	Both	138	256	256	3	54833204	48.5	1/27/2020	92	88.2
GCA_015484465.1	Pholiota conissans	109636	1	MH856603.1	NA	NA	AllPathsLG v. R49403	Illumina	Short	102.3	1630	1310	0	43955553	47.8	11/15/2020	NA	NA
GCA_003314615.1	Pholiota microspora	1538424	1	MH856901.1	NA	NA	platanus version v. 1.2.1	Complete Genomics	Short	49	7793	7558	1	35087922	47.5	7/11/2018	NA	NA
GCA_014925825.1	Pholiota molesta	2066989	1	MG735277.1	NA	NA	Falcon v. 1.8.8	PacBio	Long	65	65	65	4	66044324	49.4	10/23/2020	99.7	99.5
GCA_001599375.1	Phoma herbarum	73001	1	MN316646.1	451	46	ALLPATHS-LG v. 52488	HiSeq 2500	Short	462	498	218	0	39263577	51.7	3/1/2016	NA	NA
GCA_001638985.2	Phycomyces blakesleeanus	763407	1	NR_138380.1	NA	NA	JGI Jazz v. July-2009	Sanger dideoxy sequencing	Short	7.49	350	80	5	53939167	35.9	5/6/2016	99.8	99.7
GCA_011801745.1	Phyllachora maydis	1825666	1	KU184459.1	378	57	SPAdes v. JAN-2020	Illumina NovaSeq	Short	30	11406	11228	2	45742705	47.2	3/31/2020	92.1	92.1
GCA_001604925.1	Phyllosticta capitalensis	121624	2	AY277716.1	551	51	SPAdes v. 3.5	IonTorrent	Short	70	1341	1341	1	32454403	54.6	3/31/2016	NA	NA
GCA_009193405.1	Phyllosticta citriasiana	595635	1	FJ538364.1	559	52	canu v. 1.7	PacBio; Illumina HiSeq	Both	100	92	92	5	34225214	51.4	10/21/2019	99.6	99.1
GCA_018990155.1	Phyllosticta citricarpa	55181	20	KY855609.1	NA	NA	SPAdes v. 3.13.0	IonTorrent	Short	37	1500	1500	1	31576472	52.9	6/22/2021	NA	NA
GCA_016880835.1	Phymatotrichopsis omnivora	231936	4	KJ410063.1	NA	NA	SPAdes v. 3.13.0	Illumina MiSeq	Short	78	27035	26805	2	107761392	44	2/12/2021	100	100
GCA_018902385.1	Physcia stellaris	116821	1	EU670220.1	496	51	canu v. 2.0	Oxford Nanopore; Illumina	Both	31	166	155	1	44010370	43.6	6/16/2021	NA	NA
GCA_003707355.1	Pichia exigua	1171599	1	EF568018	NA	NA	DISCOVAR v. r51885	Illumina HiSeq 2500	Short	40	1078	1055	0	11263787	31.1	10/31/2018	NA	NA
GCA_003339355.1	Pichia fermentans	53655	1	AY235810	362	45	SPAdes v. 2017	Illumina	Short	17	1250	714	0	10568644	41.6	7/24/2018	NA	NA
GCA_003705525.2	Pichia heedii	53659	1	AY235810	NA	NA	SPADES v. 3.7	Illumina HiSeq 2500	Short	25	662	650	0	10720349	30.2	10/31/2018	NA	NA
GCA_019096115.1	Pichia kluyveri	36015	2	DQ104732.1	359	45	FALCON v. 0.3.0; Celera Assembler v. 8.3; proovread v. 2.12; GATK v. 1.6-13; SSPACE_Basic v. 2.0; pbjelly2 v. 15.8.24	Illumina HiSeq X TEN; PacBio RS II	Both	209	17	15	10	10964178	28.4	7/2/2021	98.3	93.9
GCA_003054445.1	Pichia kudriavzevii	4909	16	EF568018	421	51	HGAP v. 3	PacBio	Long	93.8	NA	5	3	10812555	38.25	4/17/2018	100	100
GCA_005406165.1	Pichia manshurica	121235	1	DQ104714	377	53	MaSuRCA v. 3.2.8	Illumina NextSeq 500; Nanopore GridION	Both	1035.7	8	8	33	12405636	42.3	5/7/2019	98.9	95.5
GCA_001950575.1	Pichia membranifaciens	4926	2	DQ409165	397	49	Velvet v. 1.2.08	Illumina HiSeq 2000	Short	175	522	522	1	11394881	44.5	12/15/2016	NA	NA
GCA_003705495.1	Pichia nakasei	53656	1	DQ409165	NA	NA	SPADES v. 3.7	Illumina HiSeq 2500	Short	147	216	209	0	10413717	33.3	10/31/2018	NA	NA
GCA_003339405.1	Pichia norvegensis	4921	2	KP132529	403	50	SPAdes v. 2017	Illumina	Short	16	396	362	0	9437902	35.8	7/24/2018	NA	NA
GCA_003705455.2	Pichia occidentalis	54552	1	FM199961	362	50	SPADES v. 3.7	Illumina HiSeq 2500	Short	41	759	720	1	12024331	40.1	10/31/2018	NA	NA
GCA_003706875.2	Pichia terricola	54551	1	AY235808	331	51	SPADES v. 3.7	Illumina HiSeq 2500	Short	60	290	277	1	12262390	36.3	10/31/2018	NA	NA
GCA_010093745.1	Piedraia hortae	1314780	1	GU214646	446	57	AllPathsLG v. R44849	Illumina	Short	78.7	263	132	0	16946159	52.1	1/31/2020	NA	NA
GCA_000827315.1	Piloderma croceum	765440	1	AJ438982	538	47	Allpaths-LG v. R36892	Illumina	Short	102.8	4469	715	0	59326866	46.6	1/21/2015	NA	NA
GCA_003614145.1	Piptocephalis cylindrospora	1907219	1	MG764685	NA	NA	SPAdes v 3.6.0	Illumina	Short	100	1428	1381	1	10748482	51.2	10/4/2018	NA	NA
GCA_002104945.1	Piromyces finnis	1754191	1	NR_148181	625	26	Falcon v. 20150218	PacBio	Long	20	232	232	3	56455805	21.2	4/20/2017	100	100
GCA_003988945.1	Pirottaea palmicola	1603990	1	KM677208	474	52	A5 Miseq v. 2016	Illumina HiSeq	Short	107.64	24186	24080	5	50288663	NA	12/31/2018	89	77.6
GCA_000827275.1	Pisolithus microcarpus	765257	1	AF440867	533	51	Allpaths-LG v. R36892	Illumina; 454; Sanger	Short	87.1	5476	1064	0	53027657	48.9	1/21/2015	NA	NA
GCA_000827335.1	Pisolithus tinctorius	870435	1	EU718114	581	53	Allpaths-LG v. R36892	Illumina	Short	74	5915	610	0	71007534	48.9	1/21/2015	NA	NA
GCA_014635965.1	Plectosphaerella cucumerina	40658	2	EU326201	470	55	SPAdes v. 3.11.0	Illumina HiSeq	Short	56.2	768	265	1	35889630	58.3	9/18/2020	NA	NA
GCA_010093695.1	Plenodomus tracheiphilus	1408161	1	JF740250.1	501	51	AllPathsLG v. R47710	Illumina	Short	98.6	499	273	0	34242632	51.4	1/31/2020	NA	NA
GCA_010093715.1	Pleomassaria siparia	1314801	1	MZ159687.1	NA	NA	AllPathsLG v. R44849	Illumina	Short	87.3	1423	193	0	43176591	47.4	1/31/2020	NA	NA
GCA_017312325.1	Pleurotus citrinopileatus	98342	2	KX688471	587	46	SMRT Anlysis v. 2,3	PacBio RS II	Long	25	88	88	27	38586867	49.5	3/2/2021	99.4	94.1
GCA_003243765.1	Pleurotus eryngii	5323	4	KF724516.1	591	44	FALCON v. 0.3.0	PacBio	Long	125	153	153	7	49917831	49.4	6/18/2018	99.5	99
GCA_005298045.1	Pleurotus ostreatoroseus	2048520	1	KX688471	NA	NA	SOAPdenovo v. 2	Illumina HiSeq	Short	75	619	619	0	38588587	52.6	5/13/2019	NA	NA
GCA_014466165.1	Pleurotus ostreatus	5322	4	KX688463	590	44	FALCON v. MAY-2019; CANU v. MAY-2019	PacBio; Illumina	Both	160	17	17	15	34970470	50.85	9/3/2020	99.9	99.5
GCA_003313735.1	Pleurotus platypus	2015914	1	KX688463	NA	NA	platanus version v. 1.2.1	Complete Genomics	Short	60	6577	6484	0	39966270	51	7/11/2018	NA	NA
GCA_012979565.1	Pleurotus pulmonarius	28995	3	KX688468	581	44	CANU v. 1.7; FALCON v. JAN-2019	PacBio	Long	63	17	17	2	42552915	51	5/7/2020	100	100
GCA_002583695.1	Pleurotus salmoneostramineus	64638	3	AY728273	619	41	CLC_Genomics_Workbench v. 8.0	Illumina NextSeq 500	Short	27	1648	1372	1	39193168	50	10/4/2017	NA	NA
GCA_014058305.1	Pleurotus tuber-regium	716892	2	KP026248	599	43	Canu v. OCT-2019	PacBio Sequel	Long	527	65	65	5	35822125	47.5	8/4/2020	96.5	91.4
GCA_003243755.1	Pleurotus tuoliensis	879823	3	KP026248	NA	NA	FALCON v. 0.3.0	PacBio	Long	100	106	106	5	48227411	50.2	6/18/2018	100	100
GCA_000827205.1	Plicaturopsis crispa	944288	1	HQ871872.1	546	48	Newbler v. 2.5	Sanger; 454	Short	34	1328	316	0	34498066	53.5	1/21/2015	NA	NA
GCA_004369065.1	Pluteus cervinus	181527	1	HQ604793.1	593	44	AllPathsLG v. R49403	Illumina	Short	138.2	3725	1887	0	52193021	48.7	3/25/2019	NA	NA
GCA_017788925.1	Pneumocystis canis	2698477	3	MT780538.1	NA	NA	SPAdes v. 3.12.0	Illumina HiSeq	Short	15	34	33	1	7382644	25.9	4/5/2021	NA	NA
GCA_001477545.1	Pneumocystis carinii	1408658	1	MT780539	895	44	ALLPATHS v. R47825	Illumina; 454; Pacific Biosciences	Both	98	62	62	2	7661456	27.8	12/22/2015	99.6	99.6
GCA_001477535.1	Pneumocystis jirovecii	1408657	3	MT780540.1	488	41	Spades v. 2.5.1; Abyss; Spades v. 3.0	Illumina; Pacific Biosciences	Both	241.2	70	70	1	8396240	28.7	12/22/2015	NA	NA
GCA_000349005.2	Pneumocystis murina	1069680	1	NR_149326	NA	43	ALLPATHS v. R38037M	Illumina; 454; Pacific Biosciences	Both	214.9	20	NA	1	7501343	27	3/25/2013	NA	NA
GCA_017311285.1	Pneumocystis oryctolagi	42067	1	MT780543.1	475	45	SPAdes v. 3.12.0	Illumina HiSeq	Short	14	273	38	1	7639465	27.8	3/9/2021	NA	NA
GCA_017301755.1	Pneumocystis wakefieldiae	38082	1	MT780544.1	518	44	SPAdes v. 3.12.0	Illumina HiSeq	Short	2663	17	17	1	7303369	29.8	3/8/2021	NA	NA
GCA_001653235.2	Pochonia chlamydosporia	1380566	2	KR782313.1	516	53	other v. Jul-2016	Illumina HiSeq; PacBio	Both	211	114	49	1	44215803	49.53	5/27/2016	NA	NA
GCA_018524395.1	Podaxis carcinomalis	2841190	1	KY034686.1	NA	NA	SPAdes v. 3.14.0	BGISeq	Short	47.12	940	866	1	31545462	47.1	5/26/2021	NA	NA
GCA_018524465.1	Podaxis pistillaris	56191	1	AM234060.1	NA	NA	SPAdes v. 3.14.0	BGISeq	Short	37.82	967	907	1	35479492	48.2	5/26/2021	NA	NA
GCA_018524415.1	Podaxis rugospora	1810667	1	KT844863.1	NA	NA	SPAdes v. 3.14.0	BGISeq + PacBio	Both	43.71	729	729	1	32649677	48.2	5/26/2021	NA	NA
GCA_015852385.1	Podila clonocystis	979688	2	NR_077210	572	38	SPAdes v. 3.13.1; AAFTF v. 0.2.3	Illumina HiSeq	Short	14	4428	2928	1	41421736	48.5	12/8/2020	NA	NA
GCA_015852435.1	Podila epicladia	979697	2	NR_111571.1	NA	NA	SPAdes v. 3.13.1; AAFTF v. 0.2.3	Illumina HiSeq	Short	11	6706	3610	1	40828681	48.3	12/8/2020	NA	NA
GCA_015679605.1	Podila epigama	979699	1	NR_077210	572	38	SPAdes v. 3.13.1; AAFTF v. 0.2.3	Illumina HiSeq	Short	12	6722	3903	1	32913551	45.7	11/24/2020	NA	NA
GCA_015679535.1	Podila horticola	311239	2	AJ878779	566	39	SPAdes v. 3.13.1; AAFTF v. 0.2.3	Illumina HiSeq	Short	15	3232	2108	1	40418669	49	11/24/2020	NA	NA
GCA_016097945.1	Podila humilis	64523	1	KT896653	551	40	SPAdes v. 3.13.1; AAFTF v. 0.2.3	Illumina HiSeq	Short	12	4701	2079	1	29168965	46.3	12/16/2020	NA	NA
GCA_016098005.1	Podila minutissima	64525	2	EU484297	557	39	SPAdes v. 3.13.1; AAFTF v. 0.2.3	Illumina HiSeq	Short	14	4789	3215	1	39396580	49.5	12/16/2020	NA	NA
GCA_000739165.1	Podila verticillata	1069443	4	KU516635	554	40	Arachne Hybrid Assembler v. Nov. 2010	Illumina; ABI Sanger	Short	225	701	56	1	41912894	48.87	8/12/2014	NA	NA
GCA_018398735.1	Podosphaera cerasi	2086344	1	LC381235.1	484	53	MEGAHIT v. March-2021	Illumina NovaSeq	Short	48	14551	14550	1	69726526	47.2	5/19/2021	NA	NA
GCA_013170925.1	Podosphaera leucotricha	79249	1	EU148597.1	475	53	MEGAHIT v. JAN-2020	Illumina NextSeq	Short	60	8921	NA	0	43868508	43.7	5/26/2020	NA	NA
GCA_010015925.1	Podosphaera xanthii	135283	2	KY860728	476	58	FALCON-Unzip v. 0.2.2	PacBio Sequel	Long	155.6	1112	1112	28	209067775	44.3	1/30/2020	99.98	99.8
GCA_017654855.1	Podospora anserina	2587412	4	MK926864	503	57	Miniasm v. 0.2	Oxford Nanopore MinION	Long	49.92	9	9	4	35957240	51.43	3/31/2021	100	100
GCA_017354895.1	Podospora comata	48703	2	AF443849	467	57	Miniasm v. 0.2	Oxford Nanopore MiniION	Long	52.58	NA	8	5	34562211	52.08	3/15/2021	98.4	96.4
GCA_010093785.1	Polychaeton citri	1314669	1	GU214649.1	NA	NA	AllPathsLG release v. R42328	Illumina	Short	145.2	451	416	0	27207581	51.5	1/31/2020	NA	NA
GCA_010093805.1	Polyplosphaeria fusca	682080	1	NR_119397.1	454	51	AllPathsLG v. R49403	Illumina	Short	151	625	468	0	37009770	53.3	1/31/2020	NA	NA
GCA_004369055.1	Polyporus arcularius	1314778	1	JQ283966.1	566	48	AllPathsLG v. R42874	Illumina	Short	118	2601	2540	0	43452342	57	3/25/2019	NA	NA
GCA_001792895.1	Polyporus brumalis	139420	2	KX851612.1	567	49	Canu v. 1.1	PacBio	Long	60	138	NA	9	53434618	57	10/20/2016	99.5	97.7
GCA_002573605.1	Polytolypa hystricis	1447883	1	AY527405.1	503	56	Polytolypa hystricis	Illumina	Short	163	658	641	0	34692036	45.6	10/17/2017	NA	NA
GCA_002794775.1	Porodaedalea pini	108901	1	JX110035.1	633	46	Falcon v. 0.5.0	PacBio	Long	189	220	NA	7	53346927	49.3	11/21/2017	99.3	98.4
GCA_002117355.1	Postia placenta	670580	3	KX349882	536	47	Newbler v. 2.5	454; Sanger; Illumina	Short	47	1614	549	1	42452888	53.5	5/2/2017	NA	NA
GCA_006536005.1	Powellomyces hirtus	109895	1	JN943812.1	NA	43	Celera Assembler v. 8.2	Illumina	Short	125	1162	482	1	26238698	51.4	7/1/2019	NA	NA
GCA_003709225.2	Priceomyces carsonii	28549	1	AB054097	548	38	SPADES v. 3.7	Illumina HiSeq 2500	Short	51	133	125	1	11715319	37.1	10/31/2018	NA	NA
GCA_003706855.2	Priceomyces castillae	45501	1	DQ409168	543	39	SPADES v. 3.7	Illumina HiSeq 2500	Short	17	140	138	1	10814625	36.8	10/31/2018	NA	NA
GCA_001599895.1	Priceomyces haplophilus	45502	1	DQ409169.1	544	39	ALLPATHS-LG v. 52155	HiSeq 2500	Short	273	29	9	0	10517128	41	3/1/2016	NA	NA
GCA_003705335.1	Priceomyces medius	45504	1	DQ409170	544	39	DISCOVAR v. r51885	Illumina HiSeq 2500	Short	55	178	176	1	11083848	36.8	10/31/2018	NA	NA
GCA_002335605.1	Prillingera fragicola	181175	1	AB035588	433	46	spades v. 3.6.2, SSPACE Standard v. 3.0	MiSeq	Short	53	30	21	1	20263689	58.2	8/30/2017	NA	NA
GCA_003988795.1	Proliferodiscus dingleyae	2283848	1	MH682231.1	NA	53	A5 Miseq v. 2016	Illumina HiSeq	Short	153.34	75	70	1	34013099	48.1	12/31/2018	NA	NA
GCA_003717255.1	Protomyces gravidus	42469	1	MK937055.1	NA	NA	SPAdes v. 3.1.1	Illumina MiSeq	Short	33.2	295	NA	0	11531250	50.9	11/7/2018	NA	NA
GCA_003717155.1	Protomyces inouyei	27332	1	NR_121206	466	44	SPAdes v. 3.1.1	Illumina MiSeq	Short	27.8	462	462	1	12933910	51.1	11/7/2018	NA	NA
GCA_003717165.1	Protomyces inundatus	27333	1	NR_121206	NA	NA	SPAdes v. 3.1.1	Illumina MiSeq	Short	23.7	460	460	1	14088234	52.8	11/7/2018	NA	NA
GCA_002105105.1	Protomyces lactucae-debilis	2754530	2	MK937058.1	NA	NA	Falcon v. 0.3.0	PacBio	Long	20	44	44	2	12928838	51.2	4/20/2017	100	100
GCA_003717175.1	Protomyces macrosporus	48147	1	NR_121206	NA	NA	SPAdes v. 3.1.1	Illumina MiSeq	Short	28.3	181	181	2	13095064	52.7	11/7/2018	91.1	91.1
GCA_003717275.1	Protomyces pachydermus	48148	1	MK937060.1	NA	NA	SPAdes v. 3.1.1	Illumina MiSeq	Short	30.3	329	NA	0	12007681	51.2	11/7/2018	NA	NA
GCA_003184345.1	Pseudevernia furfuracea	136282	1	KX132925	490	54	omega v. 1.0.2	Illumina MiSeq; Illumina HiSeq	Short	350	143	46	1	37795223	47.8	6/4/2018	NA	NA
GCA_013365205.1	Pseudocercospora cruenta	179343	1	AY266153	455	52	MaSuRCA v. 3.2.3	Illumina HiSeq	Short	90	20372	6227	1	55623252	55.6	6/22/2020	NA	NA
GCA_001578235.1	Pseudocercospora eumusae	321146	1	EU514247	456	53	ABySS v. 1.5.1; SOAPdenovo v. 2.0; SPAdes v. 3.0.0	Illumina HiSeq	Short	165	2944	2626	1	47119461	47.9	3/1/2016	NA	NA
GCA_000340215.1	Pseudocercospora fijiensis	383855	2	KX462581.1	445	53	Arachne v. 20071016_modified	Sanger	Short	7.11	778	56	1	74141167	45.2	2/11/2013	NA	NA
GCA_014298035.1	Pseudocercospora fuligena	685502	1	GU214675.1	455	50	Canu v. 1.9	PacBioRSII	Long	45	348	348	3	50525800	46.3	8/26/2020	99.9	99.8
GCA_012978405.1	Pseudocercospora macadamiae	529468	1	EU547234.1	447	52	SPAdes v. 3.13	Illumina NextSeq	Short	96.7	213	212	1	40070143	49.5	5/6/2020	NA	NA
GCA_001578225.1	Pseudocercospora musae	113226	1	EU514274	452	56	ABySS v. 1.5.1; SOAPdenovo v. 2.0; SPAdes v. 3.0.0	Illumina HiSeq	Short	112	3640	3331	1	60439160	44	3/1/2016	NA	NA
GCA_000504365.2	Pseudocercospora pini-densiflorae	1367541	1	EU514274	NA	NA	ABySS v. 1.5	Illumina HiSeq	Short	304	4807	3263	0	43513371	49.1	12/3/2013	NA	NA
GCA_016165855.1	Pseudocercospora ulei	1740738	1	EU514274	NA	NA	HGAP v. 1.8	PacBio; Illumina HiSeq; Oxford Nanopore MinION	Both	100	231	215	6	93730151	50.3	12/21/2020	95.4	89.4
GCA_001641265.1	Pseudogymnoascus destructans	655981	3	KF686759.1	475	54	Quiver v. Dec-2015; SSPACE v. Dec-2015	Illumina MiSeq; PacBio; Sanger	Both	250	86	83	25	35818201	49.2	5/10/2016	99.8	97.9
GCA_001630605.1	Pseudogymnoascus pannorum	79859	2	MF782812	477	52	SOAPdenovo v. 2.21	Illumina MiSeq	Short	77	656	599	0	30534672	49.6	4/25/2016	NA	NA
GCA_001662655.1	Pseudogymnoascus verrucosus	342668	1	DQ117441.1	492	54	CLC Genomics Workbench de novo v. 7.05	Illumina MiSeq	Short	250	313	151	0	30174856	50.4	6/14/2016	NA	NA
GCA_003049395.1	Pseudohalonectria lignicola	42149	1	JX134679.1	NA	NA	SOAPdenovo v. r240	Illumina GAIIx	Short	157	1056	860	1	41649530	55.8	4/11/2018	NA	NA
GCA_001432165.1	Pseudoloma neurophilia	146866	1	AF322654.1	NA	NA	Spades v. 3.0	Illumina MiSeq	Short	138	1603	1603	1	5248409	29.6	11/5/2015	NA	NA
GCA_002105095.1	Pseudomassariella vexata	1141098	1	JF440977.1	495	52	Falcon v. 0.2.2	PacBio	Long	86.57	37	37	1	44711451	50.6	4/20/2017	NA	NA
GCA_003144135.1	Pseudomicrostroma glucosiphilum	1684307	1	NR_148081.1	581	42	Allpaths-LG v. R49403	Illumina	Short	97.8	87	30	0	17184282	56.3	5/21/2018	NA	NA
GCA_003693515.1	Pseudonectria buxi	1053252	2	KM231779.1	484	53	CLC NGS Cell v. 7	Illumina MiSeq	Short	42.8	561	241	1	28587478	54.3	10/29/2018	NA	NA
GCA_003693505.1	Pseudonectria foliicola	1634538	2	KM231776.1	485	54	CLC NGS Cell v. 7	Illumina MiSeq	Short	55.5	570	233	1	28489897	54.3	10/29/2018	NA	NA
GCA_015881745.1	Pseudopestalotiopsis theae	218556	1	NR_111716.1	NA	NA	HGAP v. 4	PacBio Sequel	Long	323	61	61	0	50412300	49.5	12/7/2020	NA	NA
GCA_003868215.1	Pseudophaeomoniella oleicola	1671306	1	NR_137965.1	512	46	SPAdes v. 3.11.1	Illumina HiSeq	Short	237	1571	1554	1	27357770	48.4	12/6/2018	NA	NA
GCA_003313425.	Pseudopyrenochaeta lycopersici	NA	2	AY649597.1	494	52	HGAP v. 3	PacBio	Long	69	188	188	6	62731430	NA	NA	100	100
GCA_010093815.1	Pseudovirgaria hyperparasitica	470096	1	EU041767.1	NA	NA	AllPathsLG v. R49403	Illumina	Short	86.3	543	122	1	35440147	47.5	1/31/2020	NA	NA
GCA_000403515.1	Pseudozyma hubeiensis	1305764	2	DQ008954.1	673	47	Velvet v 1.2.08	HiSeq 2000	Short	200	160	74	0	18442938	56.5	5/16/2013	NA	NA
GCA_001736125.1	Pseudozyma tsukubaensis	5483	1	AB550284.1	NA	47	SPAdes v. 3.7.0-Linux	Illumina; Sanger	Short	80	12840	NA	0	23769677	NA	9/20/2016	NA	NA
GCA_017499595.1	Psilocybe cubensis	181762	1	KP780435.1	611	43	Peregrine v. Jan-2021	PacBio Sequel	Long	200	32	32	3	46603744	46.13	3/22/2021	100	100
GCA_002938375.1	Psilocybe cyanescens	93625	1	KJ137276.1	597	46	soapdenovo2 v. 2.21	Illumina MiSeq	Short	44.7	5221	3976	0	47465408	46.1	2/22/2018	NA	NA
GCA_004369125.1	Pterula gracilis	1884261	1	MH861903.1	NA	NA	AllPathsLG v. R49403	Illumina	Short	88.4	1000	221	0	34769099	52.5	3/25/2019	NA	NA
GCA_900068985.1	Pterula multifida	1617102	1	MK953335.1	651	43	NA	NA	NA	50	393791	3697	0	51834972	44.1	6/17/2015	NA	NA
GCA_001013415.1	Puccinia arachidis	333523	1	EU014044.1	NA	NA	CLC NGS Cell v. 7.0	IonTorrent	Short	24	130300	130300	1	87617276	52.4	5/26/2015	NA	NA
GCA_002873125.1	Puccinia coronata	200324	2	EU014044.1	589	36	FALCON-Unzip v. NOV-2016	Pacbio	Long	100	603	603	4	99159039	44.8	1/8/2018	99.7	99.5
GCA_008522505.1	Puccinia graminis	56615	5	EU014047.1	585	34	Canu v. 1.6	PacBio RSII	Long	100	449	208	58	176850170	43.5	9/11/2019	99.3	92.2
GCA_007896445.1	Puccinia hordei	27345	1	KT982699.1	589	35	SMARTdenovo v. a411def	PacBio Sequel	Long	90	838	838	7	206919034	41.6	8/7/2019	98.9	96.2
GCA_001624995.1	Puccinia horiana	331382	1	KX369038.1	616	35	FALCON v. 0.1.3.	PacBio	Long	120	87	87	3	66403143	43.2	4/20/2016	88.6	83.4
GCA_004348175.1	Puccinia novopanici	1904429	1	NR_148109.1	667	32	Hybrid Assembly method v. May-2018	Illumina MiSeq; PacBio RSII	Both	215	11088	11088	1	99934463	44	3/13/2019	NA	NA
GCA_001263375.1	Puccinia sorghi	27349	1	AY114291.1	624	36	SPADES v. 3.0.0; SSPACE v. 3	Illumina HiSeq	Short	85	28117	15715	1	99534058	44.8	8/7/2015	NA	NA
GCA_002920065.1	Puccinia striiformis	27350	17	KT982697.1	572	35	Falcon_unzip v. 0.4.0; Canu v. 1.4; DBG2OLC ; Metassembler v. 1.5	PacBio; Illumina HiSeq	Both	120	495	493	2	84627802	44.38	2/6/2018	99.8	99.8
GCA_019358815.1	Puccinia triticina	208348	18	KT982689	588	35	HiCanu v. 2.0	Pacbio HiFi	Long	50	536	283	264	253538837	46.56	7/27/2021	99.6	83.4
GCA_003316545.1	Pulveroboletus ravenelii	80668	1	KM248937.1	NA	NA	platanus version v. 1.2.1	Complete Genomics	Short	78	11536	10584	1	45279901	NA	7/13/2018	NA	NA
GCA_000264995.1	Punctularia strigosozonata	741275	1	KU668972.1	549	51	Newbler v. 2.5	Sanger; 454; Illumina	Short	46	856	195	1	34171901	54.9	6/4/2012	NA	NA
GCA_003144605.1	Purpureocillium lilacinum	33203	6	MZ359581.1	506	59	SOAPdenovo v. 1.05	Illumina HiSeq	Short	75	458	240	1	37598801	58.4	5/21/2018	NA	NA
GCA_012365135.1	Pyrenophora graminea	5028	1	X78124.1	496	48	CLC De novo assembly v. 7.5	Illumina MiSeq	Short	42	3004	2970	1	32551844	50.7	4/15/2020	NA	NA
GCA_000465215.2	Pyrenophora seminiperda	1302712	1	AF081446.1	524	49	Newbler v. 2.3	454	Short	17	660	54	1	32539172	49.8	9/9/2013	NA	NA
GCA_900231935.2	Pyrenophora teres	97480	18	KX115414.1	509	48	NA	NA	NA	100	47	33	12	41276922	46.9	10/11/2017	99.6	98.2
GCA_003231325.2	Pyrenophora tritici-repentis	45151	11	KM011994.1	NA	NA	Canu v. 1.8	Oxford Nanopore MinION	Long	65.05	28	28	8	40795191	50.84	6/15/2018	97.7	93.3
GCA_902806595.1	Pyrenopolyporus hunteri	34386	1	NR_154296.1	NA	NA	NA	NA	NA	100	50	50	5	23774536	44.9	4/25/2020	98.6	97.2
GCA_002871045.1	Pyricularia grisea	1264588	8	KM484885.1	462	54	SOAPdenovo v. 1.05	Illumina GAIIx	Short	140	5151	113	1	47589632	48.7	1/8/2018	NA	NA
GCA_004346965.1	Pyricularia oryzae	318829	308	KM816794.1	483	54	HGAP v. 3	PacBio RSII; Illumina MiSeq	Both	250	7	7	10	42703282	50.08	3/12/2019	100	100
GCA_003013045.1	Pyricularia pennisetigena	1578925	2	KM484934.1	458	54	Velvet v. 2.6	Illumina HiSeq	Short	13	15633	3269	0	47558771	46.7	3/21/2018	NA	NA
GCA_000981605.1	Pyronema omphalodes	1076935	1	�MK886720.1	NA	48	NA	NA	NA	233	2255	1588	1	50026054	47.8	9/23/2013	NA	NA
GCA_002287475.2	Pyrrhoderma noxium	2282107	7	JQ029273.1	NA	NA	Nuclear: Falcon v. 1.7.6; Mitochondrion: Organelle_PBA v. 1.0.7	Nuclear: PacBio; Illumina HiSeq; Mitochondrion: PacBio RSII	Both	NA	16	13	5	31607963	41.59	9/6/2017	100	100
GCA_004016185.1	Quambalaria eucalypti	363177	1	MN162011	587	45	CLC genomics workbench v. 12	Illumina HiSeq	Short	317	9165	9165	2	26219376	60.2	1/14/2019	96	96
GCA_002077065.1	Rachicladosporium antarcticum	1507870	1	NR_144970.1	NA	NA	MaSuRCA v. 2.3.2	Illumina MiSeq	Short	41	279	267	0	47410550	54.9	4/3/2017	NA	NA
GCA_014905255.1	Racodium therryanum	2684246	1	LC554412.1	NA	NA	SOAPdenovo2 v. 2.04	Illumina Hiseq	Short	96	16735	3740	0	55521496	44.9	10/2/2020	NA	NA
GCA_014183095.1	Raffaelea aguacate	1914773	1	MT633065.1	NA	NA	AllPaths v. 48777; CLC Genomics Workbench v. 5.0.1	Illumina HiSeq; IonTorrent	Short	150	843	368	0	36145224	56.7	8/13/2020	NA	NA
GCA_002778245.1	Raffaelea albimanens	45341	1	NR_160120.1	NA	NA	HGAP v. 3	PacBio	Long	94	11	11	9	39037733	53.3	11/16/2017	100	100
GCA_002778195.1	Raffaelea ambrosiae	45346	1	NR_160096.1	NA	64	AllPaths v. 48777	Illumina HiSeq	Short	89	452	68	1	40783827	55.3	11/16/2017	NA	NA
GCA_002778165.1	Raffaelea arxii	45342	1	MW028171.1	NA	NA	AllPaths v. 48777	Illumina HiSeq	Short	116	551	124	1	36823513	50.2	11/16/2017	NA	NA
GCA_014183025.1	Raffaelea lauricola	483707	3	KF515711.1	486	63	AllPaths v. 48777; CLC Genomics Workbench v. 5.0.1	Illumina HiSeq; IonTorrent	Short	150	480	169	1	34626204	54.8	8/13/2020	NA	NA
GCA_002778125.1	Raffaelea quercivora	637633	2	JF960136.1	NA	NA	HGAP v. 3	PacBio	Long	139	23	23	0	26411160	57	11/16/2017	NA	NA
GCA_002215975.1	Raffaelea quercus-mongolicae	1423150	1	NR_172864.1	NA	NA	A5-miseq pipeline v. 22-May-2015	Illumina NextSeq; Illumina MiSeq; Illumina HiSeq	Short	5965	96	43	1	27005990	54.2	7/7/2017	NA	NA
GCA_002778055.1	Raffaelea sulphurea	490887	1	NR_170838.1	NA	NA	AllPaths v. 48777	Illumina HiSeq	Short	183	877	157	1	23976230	57	11/16/2017	NA	NA
GCA_003073195.1	Ramalina intermedia	NA	1	DQ383645.1	454	56	GS De Novo Assembler v. 2.0	Illumina MiSeq	Short	2	209	198	1	26246405	NA	NA	NA	NA
GCA_001956345.1	Ramalina peruviana	475428	1	FJ356151.1	504	52	a5 pipeline v. 2.0	Illumina MiSeq	Short	2	1731	1657	0	26990446	50.6	1/18/2017	NA	NA
GCA_015039355.1	Ramaria rubella	113071	1	JQ408236	600	53	AllPathsLG v. R46652; PBJelly	Illumina; PacBio	Both	90	7005	1553	0	105462249	46	10/27/2020	NA	NA
GCA_002368545.1	Ramichloridium luteum	508918	1	EU329731	468	60	ABySS v. 1.3.5	Illumina HiSeq	Short	161	217	150	1	28140596	54.7	9/26/2017	NA	NA
GCA_013461505.1	Ramularia coccinea	475927	2	EU164801.1	NA	NA	FALCON v. 1.18	Illumina HiSeq; PacBio	Both	135	48	48	41	34215136	51.1	7/22/2020	98.7	80.1
GCA_001510955.1	Ramularia collo-cygni	112498	2	KX287390.1	444	53	NA	NA	NA	90	832	576	1	30300038	51.4	12/16/2015	NA	NA
GCA_002116395.1	Ramularia endophylla	1367538	1	KP894247.1	444	53	ABySS v. 1.5	Illumina HiSeq	Short	926	6050	3592	0	41329147	49.1	4/28/2017	NA	NA
GCA_000968595.1	Rasamsonia emersonii	1408163	1	JF417482	540	60	Celera Assembler v. SEP-2010	Sanger 3730XL; 454 GS-FLX	Short	14.5	862	862	0	28248805	50.6	4/3/2015	NA	NA
GCA_003316065.1	Retiboletus ornatipes	1282276	1	MW522535.1	529	45	platanus version v. 1.2.1	Complete Genomics	Short	79	6642	5242	0	29764564	NA	7/13/2018	NA	NA
GCA_001557505.1	Reticulascus tulasneorum	1028407	2	GU291801	466	50	SmrtPipe v. 1.87.139483	PacBio	Long	118	36	36	23	42868360	50.8	2/10/2016	99.5	94.3
GCA_001723215.1	Rhinocladiella mackenziei	86056	4	KP132553	537	47	SPAdes v. 3.8.2	Illumina MiSeq	Short	52.5	893	17	1	32602137	50.4	9/12/2016	NA	NA
GCA_002104985.1	Rhizoclosmatium globosum	329046	1	JX905558.1	685	45	Falcon v. 20150310; FinisherSC v. 2.0	PacBio	Long	20	437	437	12	57018351	44.9	4/20/2017	99.6	99.1
GCA_017311305.1	Rhizoctonia solani	456999	26	DQ356413	616	39	Flye v. 2.6	PacBio	Long	100	270	270	8	55838194	48	3/9/2021	99.1	96.6
GCA_010015805.1	Rhizodiscina lignyota	1504668	1	MK432753.1	595	41	AllPathsLG v. R47710	Illumina	Short	95.9	47	33	0	33426352	51	1/29/2020	NA	NA
GCA_000611695.1	Rhizomucor miehei	1031333	1	NR_164370.1	613	38	Newbler v. 2.3	454 GS-FLX Titanium; Illumina GAIIx	Short	16	3599	870	0	27442318	44.3	3/31/2014	NA	NA
GCA_900175165.2	Rhizomucor pusillus	4840	1	KP132566.1	539	39	NA	NA	NA	294	1010	705	1	25635528	45	6/15/2017	NA	NA
GCA_015698045.1	Rhizophagus clarus	94130	2	AJ243275.1	474	38	canu v. 1.7.1	Illumina; Pacific Bio Sequel	Both	135	360	360	10	146836162	27.8	11/13/2020	97.4	94.4
GCA_903189765.1	Rhizophagus irregularis	588596	22	KU747170	459	41	NA	NA	NA	39	123	NA	8	159798290	28	6/18/2021	96.3	86.3
GCA_002214945.1	Rhizophlyctis rosea	64517	1	EU379232.1	NA	NA	Velvet v. 1.2.10	Illumina HiSeq	Short	46	6898	1914	0	46846657	48.8	7/5/2017	NA	NA
GCA_002995455.1	Rhizopogon fuscorubens	87122	1	AF058313.1	772	47	Velvet v. 1.0.19	Illumina HiSeq	Short	21	46423	28618	0	37669127	NA	3/13/2018	NA	NA
GCA_002994995.1	Rhizopogon hawkerae	98233	2	KC306762.1	613	46	Velvet v. 1.0.19	Illumina HiSeq	Short	19	30907	16393	1	36992390	NA	3/13/2018	NA	NA
GCA_002994865.1	Rhizopogon parksii	87126	2	AF062930.1	NA	NA	Velvet v. 1.0.19	Illumina HiSeq	Short	19	25228	15419	1	35801119	NA	3/13/2018	NA	NA
GCA_002995055.1	Rhizopogon rudus	181343	7	NR_119439	607	46	Velvet v. 1.0.19	Illumina HiSeq	Short	43	13258	8024	1	37101101	NA	3/13/2018	NA	NA
GCA_002995475.1	Rhizopogon salebrosus	176626	1	DQ822822.1	633	49	Velvet v. 1.0.19	Illumina HiSeq	Short	19	35192	18008	1	39521106	NA	3/13/2018	NA	NA
GCA_001882365.1	Rhizopogon vesiculosus	180088	4	HQ385850.1	NA	NA	Velvet v. 1.0	Illumina HiSeq	Short	49	17776	6643	0	43780879	46.3	11/18/2016	NA	NA
GCA_002995315.1	Rhizopogon villosulus	80599	1	KC306751.1	611	46	Velvet v. 1.0.19	Illumina HiSeq	Short	19	33961	17970	0	33267124	NA	3/13/2018	NA	NA
GCA_002995065.1	Rhizopogon vinicolor	80600	7	AJ810035.1	626	46	Velvet v. 1.0.19	Illumina HiSeq	Short	28	17433	9194	1	35018292	NA	3/13/2018	NA	NA
GCA_002995295.1	Rhizopogon vulgaris	36057	1	DQ822823.1	612	48	Velvet v. 1.0.19	Illumina HiSeq	Short	41	19052	7159	1	29517789	NA	3/13/2018	NA	NA
GCA_003325435.1	Rhizopus azygosporus	86630	1	DQ641314.1	603	39	Celera Assembler v. 8.2	Illumina HiSeq	Short	223	5782	5775	1	39022965	37.1	7/17/2018	NA	NA
GCA_000149305.1	Rhizopus delemar	246409	19	LC317750.1	562	40	MaSuRCA v. 1.9.2	Illumina HiSeq	Short	64.45	3921	3921	0	46148878	35.8	3/17/2005	NA	NA
GCA_006680115.1	Rhizopus microsporus	90259	15	GQ502277.1	686	42	CANU v. 1.8	Illumina MiSeq; PacBio	Both	34	115	115	3	27739979	37.4	7/5/2019	100	100
GCA_000697195.1	Rhizopus oryzae	64495	47	MH271089	528	41	MaSuRCA v. 1.9.2	Illumina HiSeq	Short	73.11	4566	4566	2	42900422	35.3	6/2/2014	99	99
GCA_003325415.1	Rhizopus stolonifer	4846	1	AM933544.1	780	31	Celera Assembler v. 8.2	Illumina HiSeq	Short	44	10940	8064	0	29727802	36.9	7/17/2018	NA	NA
GCA_015501585.1	Rhodocollybia butyracea	206335	1	KY026757	704	45	Falcon v. 0.2.2	PacBio	Long	34.15	1482	1482	2	96282412	45.6	11/16/2020	100	100
GCA_006352295.1	Rhodotorula diobovata	5288	1	AM117827.1	530	43	ABySS v. 2.0.3	Illumina MiSeq; IonTorrent	Short	31	678	361	0	21142622	66.9	6/18/2019	NA	NA
GCA_015501985.1	Rhodotorula glutinis	5535	1	AY074904.1	524	42	MECAT v. 1.0	PacBio Sequel	Long	95.3	49	30	0	22325519	67.8	11/16/2020	NA	NA
GCA_001329695.1	Rhodotorula graminis	578459	1	AF387780.1	520	43	Arachne v. 20071016_modified	Sanger dideoxy sequencing	Short	8.55	322	26	10	21013998	67.5	10/14/2015	99.9	99.4
GCA_002917965.1	Rhodotorula kratochvilovae	86836	7	NR_073282.1	516	44	Canu v. 1.6	PacBio	Long	26	62	62	4	22109939	67.5	2/6/2018	100	100
GCA_004143675.1	Rhodotorula mucilaginosa	5537	101	AF321544	528	42	FALCON v. 2.3	PacBio Sequel; Illumina	Both	66.25	88	88	3	19037214	60.5	2/6/2019	100	100
GCA_005281665.1	Rhodotorula paludigena	86838	2	NR_073265.1	519	44	SOAP denevo v. 2.04	Illumina	Short	20	83	78	0	20655447	64.3	5/13/2019	NA	NA
GCA_002922495.1	Rhodotorula taiwanensis	741276	1	NR_157462.1	523	43	CLC Genomic Workbench v. 9.0	Illumina MiSeq; 454	Short	229	227	181	1	19606691	61.6	2/7/2018	NA	NA
GCA_000988875.2	Rhodotorula toruloides	5286	17	AB073267.1	522	46	HGAP3 v. 2.3.0.140936	PacBio	Long	131	30	30	19	20683845	61.8	5/6/2015	99.9	98.8
GCA_900074905.1	Rhynchosporium agropyri	914238	1	HM627479.1	540	52	NA	NA	NA	820	1652	508	0	52477121	42.9	10/25/2016	NA	NA
GCA_900074885.1	Rhynchosporium commune	914237	1	MG015695.1	540	52	NA	NA	NA	260	482	164	0	55639110	42.3	10/25/2016	NA	NA
GCA_900074895.1	Rhynchosporium secalis	38038	1	AF384681.1	539	52	NA	NA	NA	150	4211	2130	1	49411302	43.9	10/25/2016	NA	NA
GCA_000467735.1	Rhytidhysteron rufulum	1136865	1	KU144936.1	551	56	Velvet v. SEP-2011	Illumina GAII	Short	109	3976	3976	1	39856753	47.5	9/16/2013	NA	NA
GCA_004355085.1	Rickenella mellea	50990	1	U66438.1	598	49	AllPathsLG v. R49403	Illumina	Short	90.4	1852	848	0	45069463	48.9	3/19/2019	NA	NA
GCA_001445595.3	Rosellinia necatrix	77044	1	KX538891.1	501	51	GS De Novo Assembler v. 2.6, AHA, PBJelly	454 GS FLX, Illumina, PacBio RS II	Both	160	1209	239	1	44257831	50	10/14/2015	NA	NA
GCA_003614725.1	Rozella allomycis	988480	2	KX354827.1	625	46	SPAdes v. 3.6.0	Illumina	Short	100	4379	4204	1	13447851	35.2	10/4/2018	NA	NA
GCA_018221805.1	Rugosomyces carneus	1611796	1	MZ159709.1	711	37	SPAdes v. 3.5.0	Illumina HiSeq	Short	20	41303	39733	0	58963700	46.6	4/30/2021	NA	NA
GCA_011316305.1	Rusavskia elegans	88742	1	EF423390.1	524	54	GS De Novo Assembler v. 2018-11-2	Illumina HiSeq	Short	3	263	263	0	44317579	40.7	3/16/2020	NA	NA
GCA_003313715.1	Russula abietina	482377	1	EU598179	641	51	platanus version v. 1.2.1	Complete Genomics	Short	81	14977	13593	1	53599711	48.9	7/11/2018	NA	NA
GCA_015178925.1	Russula emetica	152958	1	KC581346.1	615	50	Falcon v. 1.8.8	PacBio	Long	148.51	444	444	5	55121418	50.6	11/2/2020	100	100
GCA_003316565.1	Russula foetens	131541	1	KT934016.1	597	47	platanus version v. 1.2.1	Complete Genomics	Short	78	14186	13238	0	49881810	NA	7/13/2018	NA	NA
GCA_004801975.1	Russula griseocarnosa	466936	1	NR_158880.1	NA	NA	SOAPdenovo v. 2.04	PacBio RS; Illumina HiSeq	Both	101.2	471	471	5	64806159	49.4	4/22/2019	98.5	96.7
GCA_003316425.1	Russula lepida	152963	1	AF418641.1	601	49	platanus version v. 1.2.1	Complete Genomics	Short	85	8266	6214	1	41450637	NA	7/13/2018	NA	NA
GCA_015178965.1	Russula ochroleuca	152965	1	HM189915.1	610	49	Falcon v. 0.7.3	PacBio	Long	191.72	244	244	4	44738512	51.5	11/2/2020	97.1	94.4
GCA_003316435.1	Russula virescens	71688	1	AM087264.1	605	49	platanus version v. 1.2.1	Complete Genomics	Short	48	7761	7382	0	64394182	NA	7/13/2018	NA	NA
GCA_000812895.1	Rutstroemia sydowiana	54687	1	AY853238.1	486	46	CLC NGS Cell v. 7.0.4	Illumina MiSeq	Short	101	11777	11777	1	51994176	43.1	12/31/2014	NA	NA
GCA_010015785.1	Saccharata proteae	1314787	1	FJ150708.1	491	54	AllPathsLG v. R44849	Illumina	Short	98.8	810	245	0	31432921	53.6	1/29/2020	NA	NA
GCA_000292725.1	Saccharomyces arboricola	1160507	1	EF580917.1	753	39	Newbler v. 2.3	454; SOLiD	Short	50	219	35	0	11619520	38.85	8/16/2012	NA	NA
GCA_019431265.1	Saccharomyces bayanus	4931	6	NR_165984.1	748	39	Canu (for read correction and trimming) followed by SMARTdenovo assembly v. April-2021	Oxford Nanopore MinION	Long	170	NA	18	13	12227735	40.07	8/1/2021	99.9	99.7
GCA_004014915.1	Saccharomyces cerevisiae	4932	1022	EU649673.1	802	43	ABySS v. june-2017	Illumina HiSeq; PacBio	Both	100	16	16	101	12802041	38.71	1/14/2019	99.99	99.5
GCA_015353045.1	Saccharomyces eubayanus	1080349	6	KM384477.1	NA	NA	canu v. 1.8	Oxford Nanopore MiniION	Long	40	19	17	4	11912982	39.88	11/11/2020	97.9	95.9
GCA_009667145.1	Saccharomyces eubayanus x Saccharomyces uvarum	1911678	20	KY105193.1	NA	NA	PLATANUS v. 1.2.4	Illumina	Short	95.14	390	309	1	10869255	39.9	11/18/2019	NA	NA
GCA_900290405.1	Saccharomyces jurei	1987369	1	EU649673.1	NA	NA	NA	NA	NA	250	18	18	1	11938758	37.9	8/19/2018	NA	NA
GCA_003327635.1	Saccharomyces kudriavzevii	114524	23	FJ196779.1	752	40	Canu v. 1.4	NA	NA	346	19	17	1	11851421	39.63	7/19/2018	NA	NA
GCA_000167055.1	Saccharomyces mikatae	226126	2	FJ196778.1	749	39	NA	NA	NA	NA	2812	2808	1	10771677	38.1	5/22/2003	NA	NA
GCA_009805645.1	Saccharomyces paradoxus	27291	13	KP250840.1	757	39	canu v 1.6	PacBio; Illumina	Both	NA	25	25	2	12041051	38.7	12/27/2019	100	100
GCA_011022315.1	Saccharomyces pastorianus	27292	31	NR_165985.1	747	39	Canu v. 1.4	Oxford Nanopore MiniION	Long	72	35	32	10	23034570	39.07	2/26/2020	95.3	87.4
GCA_013265775.1	Saccharomyces uvarum	230603	24	KY105240.1	NA	NA	SPADES v. 3.9	Illumina	Short	63.84	1211	1208	1	11805804	40	6/3/2020	NA	NA
GCA_016806925.1	Saccharomycodes ludwigii	36035	2	NR_165986	655	34	Canu v. 1.7	PacBio	Long	445.3	20	20	5	13007960	30.7	2/3/2021	100	100
GCA_003705375.1	Saccharomycopsis capsularis	36036	2	NR_154645.1	559	33	DISCOVAR v. r51885	Illumina HiSeq 2500	Short	118	1364	1346	1	17823225	44.2	10/31/2018	NA	NA
GCA_010994405.1	Saccharomycopsis crataegensis	43959	1	NR_154646.1	NA	NA	Allpaths-LG v. 47547	Illumina MiSeq	Short	26	374	96	0	15370449	36.2	2/24/2020	NA	NA
GCA_002564245.1	Saccharomycopsis fermentans	53486	1	NR_154647.1	NA	NA	Allpaths-LG v. 47547	Illumina MiSeq	Short	71	129	33	1	14461413	34.2	10/17/2017	NA	NA
GCA_001936155.1	Saccharomycopsis fibuligera	4944	3	KP132599	566	37	HGAP v. 3	PacBio	Long	94.73	NA	7	49	19567216	38.24	1/5/2017	100	100
GCA_001936135.1	Saccharomycopsis fibuligera x Saccharomycopsis cf. fibuligera	1725355	1	KP132599	566	37	HGAP v. 3	PacBio	Long	93.1	15	14	51	38516460	38.54	1/5/2017	99.9	98
GCA_002564235.1	Saccharomycopsis fodiens	1305767	1	NR_154648.1	584	40	Allpaths-LG v. 47547	Illumina MiSeq	Short	54	76	22	2	14948151	51.1	10/17/2017	100	100
GCA_004014935.1	Saccharomycopsis malanga	44092	2	NR_154650.1	NA	NA	ABySS v. JEN-2017	PacBio	Long	20	NA	7	3	16952356	37.93	1/14/2019	100	100
GCA_010994365.1	Saccharomycopsis schoenii	44080	1	NR_154652.1	606	34	Allpaths-LG v. 47547	Illumina MiSeq	Short	78	142	47	1	13790995	33.5	2/24/2020	NA	NA
GCA_001661265.1	Saitoella complicata	698492	2	NR_111655.1	NA	NA	Newbler v. 2.5	454; Illumina	Short	52	97	35	1	14136186	52.6	6/10/2016	NA	NA
GCA_003942215.1	Saitozyma podzolica	1890683	57	NR_073213.1	424	48	HGAP v. 3	PacBio	Long	86.1	46	46	9	29888215	58.8	12/12/2018	99.2	96.5
GCA_000697495.1	Saksenaea oblongispora	1357693	1	NR_137569.1	NA	NA	MaSuRCA v. 1.9.2	Illumina HiSeq	Short	72.7	1702	1702	1	40754320	41.9	6/2/2014	NA	NA
GCA_000697055.1	Saksenaea vasiformis	1274794	1	EU182902.1	588	36	MaSuRCA v. 1.9.2	Illumina HiSeq	Short	88.08	2417	2417	2	42502389	42.7	6/2/2014	99.2	99.2
GCA_001990185.1	Salmacisia buchloeana	392538	1	EF204936.1	NA	NA	SOAPdenovo v. 1.1.2	Illumina MiSeq	Short	120	331	331	1	18422451	62.3	2/7/2017	NA	NA
GCA_001455915.2	Samsoniella hepiali	797268	1	MZ919186.1	NA	NA	SOAPdenovo v. 2.3	Illumina HiSeq	Short	100	287	129	1	34681960	53.9	12/3/2015	NA	NA
GCA_018985235.1	Sanchytrium tribonematis	2020955	1	KY652373.1	463	49	SPAdes v. 3.11.0	Illumina HiSeq	Short	45.9	3367	3367	1	11672271	34.68	6/21/2021	NA	NA
GCA_001481415.2	Sanghuangporus baumii	108892	1	MH168100.1	555	48	Velvet v. February-2014	Illumina HiSeq	Short	186	339	217	0	31641441	47.6	12/22/2015	NA	NA
GCA_016618145.1	Sanghuangporus lonicericola	1659843	1	MF772786.1	NA	NA	SOAPdenovo v. 2.04	Illumina HiSeq	Short	86	28501	28464	0	83125957	35.8	1/12/2021	NA	NA
GCA_009806525.1	Sanghuangporus sanghuang	1659845	1	JN794061.1	NA	NA	SMRT Analysis v. 2.3.0	Illumina HiSeq4000; PacBio RSII	Both	440	56	37	21	34522431	47.8	12/27/2019	99.3	95.5
GCA_900654225.1	Saprochaete fungicola	1734004	1	AY788333.1	NA	NA	NA	NA	NA	149	6	6	0	20189518	40.7	1/14/2019	NA	NA
GCA_902498895.1	Saprochaete ingens	2606893	1	EU556319.1	NA	NA	NA	NA	NA	71	6	NA	1	21189208	36.8	9/19/2019	NA	NA
GCA_900642975.1	Saprochaete suaveolens	44074	1	EU556319.1	NA	NA	NA	NA	NA	76	12	NA	0	24414705	39.5	1/10/2019	NA	NA
GCA_003313825.1	Sarcodon aspratus	155012	1	DQ448877.1	453	45	platanus version v. 1.2.1	Complete Genomics	Short	79	5701	5323	0	35703634	46.3	7/11/2018	NA	NA
GCA_009761415.1	Sarcomyxa edulis	1755894	1	AB819095.1	664	47	SMRT portal v. 3.2.0	PacBio RSII	Long	150	41	41	5	35651721	48.3	12/17/2019	99.9	99.8
GCA_008271525.1	Sarocladium brachiariae	1686168	1	NR_145045.1	NA	NA	CANU v. 1.3	PacBio Sequel	Long	191	19	19	13	31862451	52	9/4/2019	99.9	99.6
GCA_001605845.1	Sarocladium oryzae	284135	2	NR_145045.1	491	57	SPAdes v. 2015-May	Illumina NextSeq 500	Short	82	5856	5856	3	32778109	53.5	4/1/2016	99.5	99.4
GCA_900290465.1	Sarocladium strictum	5046	1	AY138845.1	501	57	NA	NA	NA	40	253	51	0	33842462	51.2	4/29/2018	NA	NA
GCA_003708095.2	Saturnispora dispora	29835	2	NR_155832.1	349	39	SPADES v. 3.7	Illumina HiSeq 2500	Short	37	477	474	1	10094013	36.7	10/31/2018	NA	NA
GCA_003707255.1	Saturnispora hagleri	297360	1	NR_155774.1	NA	NA	SPADES v. 3.7	Illumina HiSeq 2500	Short	93	277	276	1	10254017	37.3	10/31/2018	NA	NA
GCA_003705365.1	Saturnispora mendoncae	324741	1	NR_155834.1	329	46	SPADES v. 3.7	Illumina HiSeq 2500	Short	75	557	550	1	9081628	32.8	10/31/2018	NA	NA
GCA_003707305.1	Saturnispora saitoi	58634	1	AY923255.1	NA	39	DISCOVAR v. r51885	Illumina HiSeq 2500	Short	39	318	312	1	9875405	31.5	10/31/2018	NA	NA
GCA_003705415.1	Saturnispora serradocipensis	756769	1	NR_155777.1	NA	NA	DISCOVAR v. r51885	Illumina HiSeq 2500	Short	23	673	645	1	10317717	37.1	10/31/2018	NA	NA
GCA_003707315.2	Saturnispora silvae	52249	1	NR_155837.1	NA	NA	SPADES v. 3.7	Illumina HiSeq 2500	Short	24	140	140	2	9280400	42.2	10/31/2018	100	100
GCA_003705435.1	Saturnispora zaruensis	58635	1	KT221057.1	371	41	SPADES v. 3.7	Illumina HiSeq 2500	Short	119	306	302	1	9883623	37.8	10/31/2018	NA	NA
GCA_000732125.1	Scedosporium apiospermum	563466	2	MZ359394.1	507	53	CLC NGS Cell v. 6.0.2	Illumina HiSeq; PacBio	Both	280	333	176	1	43437139	50.4	7/21/2014	NA	NA
GCA_000812075.1	Scedosporium aurantiacum	315946	1	MZ359392.1	NA	NA	SPAdes assembler followed by REAPR correction v. 3.1.1 (SPAdes) and 1.0.16 (REAPR)	Illumina HiSeq	Short	162	2285	1584	1	39890731	49.2	12/31/2014	NA	NA
GCA_002221725.1	Scedosporium boydii	5597	1	AJ888387.1	525	52	SPAdes v. 3.9.0	Illumina MiSeq	Short	38	587	587	1	43301991	50.7	7/19/2017	NA	NA
GCA_002812735.1	Scedosporium dehoogii	563467	1	KP132700	512	53	SPAdes v. 3.9.0	Illumina MiSeq	Short	47	448	NA	1	41189046	50.8	12/6/2017	NA	NA
GCA_001599395.1	Scheffersomyces lignosus	1111081	1	HQ652063.1	546	38	ALLPATHS-LG v. 52155	HiSeq 2500	Short	171	73	19	0	16592489	41.2	3/1/2016	NA	NA
GCA_018489445.1	Scheffersomyces segobiensis	45512	1	HQ876046.1	539	38	Velvet v. 1.2.10; SSPACE v. 3.0; GapFiller v. 1-10	Illumina	Short	394.99	227	226	1	14817078	40.8	5/25/2021	NA	NA
GCA_002118155.1	Scheffersomyces shehatae	45589	2	NR_120021.2	NA	NA	GS De Novo Assembler v. 2.8	454 GS FLX+; Illumina MiSeq	Short	500	68	13	1	16750582	40.7	3/24/2017	NA	NA
GCA_019049425.1	Scheffersomyces spartinae	45513	1	FM178320.1	512	40	SPAdes v. MARCH-2021	Illumina NovaSeq	Short	94.5	103	103	1	12132557	38.4	6/28/2021	NA	NA
GCA_002245345.1	Scheffersomyces stambukii	1751990	1	FM178320.1	NA	NA	SPAdes v. 3.9.1	Illumina MiSeq; Illumina HiSeq	Short	355	286	286	1	13241167	44.7	8/9/2017	NA	NA
GCA_016859295.1	Scheffersomyces stipitis	4924	3	KX525669.1	540	39	Canu v. 1.8	Oxford Nanopore MinION	Long	167	11	11	20	15681772	41.07	2/10/2021	99.6	98.3
GCA_014900015.1	Schizophyllum commune	5334	32	MH397122.1	548	47	FALCON v. 3.0; HGAP v. 3.0	PacBio Sequel; Illumina HiSeq	Both	175	74	36	1	41006423	57.56	10/20/2020	NA	NA
GCA_001020605.1	Schizopora paradoxa	27342	1	AF145572.1	570	46	Allpaths-LG v. R44008	Illumina	Short	133.3	1374	1291	0	44406206	49.4	6/5/2015	NA	NA
GCA_000004155.2	Schizosaccharomyces cryophilus	653667	1	GU470885	755	35	Newbler v. MapAsmResearch-04/19/2010-patch-08/17/2010	454	Short	51	198	30	0	11554764	37.7	11/13/2009	NA	NA
GCA_000149845.2	Schizosaccharomyces japonicus	402676	1	NR_121199	604	37	Arachne v. Jun 27 12:46:00 EDT 2006	454	Short	47	87	32	4	11733154	44.1	10/11/2006	95.2	90.8
GCA_000150505.2	Schizosaccharomyces octosporus	483514	1	GU470886	810	32	Arachne v. Mar 26 06:25:34 EDT 2008	454; Sanger; Illumina	Short	39	18	5	3	11634473	37.9	12/12/2007	89.1	84.1
GCA_000002945.2	Schizosaccharomyces pombe	4896	19	AB054041.1	NA	NA	NA	NA	NA	NA	8	4	3	12591251	36.04	2/28/2002	99.7	99.6
GCA_000827425.1	Scleroderma citrinum	1036808	1	EU718119	591	55	Allpaths-LG v. R36892	Illumina	Short	80.7	3919	938	0	56144862	48.6	1/21/2015	NA	NA
GCA_000503235.1	Sclerotinia borealis	1432307	1	AF067644	451	47	Newbler v. 2.8	454	Short	23	1741	1241	1	39450085	41.9	12/3/2013	NA	NA
GCA_002162575.1	Sclerotinia glacialis	107426	1	Z99669	456	46	ABySS v. 1.3.4	Illumina HiSeq2000	Short	94	2552	623	0	41098534	39.2	5/31/2017	NA	NA
GCA_019022465.1	Sclerotinia sclerotiorum	5180	3	MN163120.1	453	46	Canu v. 1.7.1	PacBio RSII	Long	166	28	28	6	38957821	41.6	6/24/2021	99	97.2
GCA_905066765.1	Sclerotinia trifoliorum	28548	1	KF859936	453	46	NA	NA	NA	86	42	42	2	39909921	39.9	11/18/2020	100	100
GCA_012274445.1	Sclerotiophoma versabilis	2698418	1	GU237913	452	47	HGAP v. 4	PacBio Sequel	Long	229	95	95	528	41048747	49.6	4/13/2020	99.5	59.7
GCA_014898415.1	Sclerotium cepivorum	38492	2	KY682090	452	45	HGAP v. 4	PacBio Sequel	Long	34	48	48	1	55666819	36	10/20/2020	NA	NA
GCA_017657125.1	Scopulariopsis brevicaulis	561152	1	MG859983	537	57	Dstar SeqMan NGen v. 17.2	Illumina MiSeq	Short	73	639	639	7	33797795	57.4	4/2/2021	97	89.2
GCA_018467035.1	Scorias spongiosa	62139	1	GU214696	465	51	Canu v. 1.5	Oxford Nanopore MinION	Long	149.77	13	13	0	24218186	51.2	5/24/2021	NA	NA
GCA_002812745.2	Scytalidium lignicola	5539	1	FJ914697	452	47	MIRA v. 4.0	IonTorrent	Short	21.4	826	826	0	47714899	41.7	12/6/2017	NA	NA
GCA_910890315.1	Serendipita indica	1109443	1	NR_166023	545	47	NA	NA	NA	233	57	57	2	24724951	50.8	7/18/2021	99.1	99.1
GCA_000827415.1	Serendipita vermifera	933852	2	DQ983816	515	50	Allpaths-LG v. R36892	Illumina	Short	117.2	2457	546	0	38094242	48.9	1/21/2015	NA	NA
GCA_000218685.1	Serpula lacrymans	578457	5	GU187542	569	45	Arachne v. 20071016	Sanger	Short	8	434	46	6	42797233	45.3	6/16/2011	99.8	99.3
GCA_010015745.1	Setomelanomma holmii	210430	1	KT389542	481	46	AllPathsLG v. R49403	Illumina	Short	109.5	699	557	0	39179649	52	1/29/2020	NA	NA
GCA_012273805.1	Simplicillium aogashimaense	935214	2	NR_111026.1	511	53	Edena v. 3.131028	Illumina HiSeq	Short	300	44	22	1	29247119	49	4/13/2020	NA	NA
GCA_001630475.1	Sistotremastrum niveocremeum	1314777	1	NR_111026.1	NA	NA	Allpaths-LG v. R42328	Illumina	Short	138.6	698	230	0	35361098	49.2	4/25/2016	NA	NA
GCA_001632355.1	Sistotremastrum suecicum	1314776	1	NR_111026.1	NA	NA	Allpaths-LG v. R42328	Illumina	Short	143.5	1072	1028	0	33857913	49.3	4/26/2016	NA	NA
GCA_003097675.1	Smittium angustum	133377	1	JN943276.2	NA	NA	Ray v. 2.3.1	Illumina	Short	168	7498	1283	0	28045446	31.8	5/8/2018	NA	NA
GCA_001970855.1	Smittium culicis	133412	2	JN943276.2	NA	NA	Ray v. 2.3.1	Illumina HiSeq	Short	49	7351	6137	0	77124806	28.4	1/25/2017	NA	NA
GCA_003086715.1	Smittium megazygosporum	133381	1	JN943276.2	NA	NA	Ray v. 2.3.1	Illumina	Short	166	39592	3927	0	43532022	29.4	5/3/2018	NA	NA
[truncated: 415 more rows]
