# Supplementary material for: Extensive intragenomic variation in the internal transcribed spacer region of fungi
Source: iScience. 2023 Jul 10;26(8):107317. doi: 10.1016/j.isci.2023.107317 (PMC10387565; doi:10.1016/j.isci.2023.107317)
Supplement: Data S2. Averages of the different variables evaluated from Data S1, related to STAR Methods [file mmc2.xlsx]

## Sheet: Sequencing Technology
Sequencing Technology	GC Content: Assembly (%)	Genome Size	ITS Copies (0=NA)	ITS Copies (0 and 1=NA)	Pairwise Identity (%)	Identical Sites (%)
454	44.5519	37730565	1.74	3.15	95.18	94.45
BGI	46.06	19396209	1	NA	NA	NA
Complete Genomics	47.3515	66614430	1.58	3.11	93.96	91.06
Illumina	47.2523	36179672	1.43	4.48	96.73	95.11
Ion Proton	56	34745808	NA	NA	NA	NA
Ion Torrent	48.625	39701389	1.51	4.83	93.95	91
Multiple (short)	49.0327	36025540	1.83	3.45	97.08	95.32
Multiple (short/long)	46.0252	44209189	9.44	11.32	98.99	96.46
Oxford Nanopore	47.3086	32236018	9.33	10.82	98.15	94.96
PacBio	48.23	48063885	15.25	17.01	99.25	96.5
Sanger	47.7729	37934240	4.35	5.75	99.9	99.63
Average	47.21	39448741	4.7	10.9	98.39	96.17

## Sheet: Assembly Method
Assembley Method	GC Content: Assembly (%)	Genome Size	ITS Copies (0=NA)	ITS Copies (0 and 1=NA)	Pairwise Identity (%)	Identical Sites (%)
A5	48.336	4.04276e+07	1.28	3.33333	96.1667	92.2667
ABySS	47.0441	41978733	3.68293	16.7143	99.1843	99.1143
Allora	56.1	35802276	5	5	99.9	99.7
AllPaths	49.0796	4.12556e+07	1.57143	3.5	95.4625	93.2812
Arachne	49.1414	3.42613e+07	3.14286	4	96.28	94.15
Assemblez	54.05	4.05958e+07	1	NA	NA	NA
BySS	49.8	13937523	1	NA	NA	NA
Canu	46.882	4.23307e+07	15.7564	16.3467	98.8541	95.3267
Celera	45.4166	3.6102e+07	12.913	18.125	98.8975	94.0438
CLC	49.0685	4.07439e+07	1.21264	4.08333	95.6364	94.3364
DBG	42.04	3.92976e+07	2.4	2.75	99.95	99.85
Discovar	40.4984	1.47701e+07	1.12281	4.5	85.8	79.35
Dstar	53.925	3.31199e+07	5	5	96.875	92.6
Edena	49	29247119	1	NA	NA	NA
Falcon	47.8572	6.07273e+07	10.0706	12.0143	99.1747	97.3243
Flye	51.0667	4.05764e+07	3.5	4.75	99.75	99.05
GapFiller	43.3	43252821	1	NA	NA	NA
GS	47.801	3.53998e+07	1.125	2	100	100
HBAR	48.4	31565949	13.6667	13.6667	99.1667	96.8
HGAP	48.1135	3.69417e+07	19.6857	20.8182	99.0315	96.1369
Hybrid	49.95	69788145	1.5	2	100	100
IDBA	48.025	2.81625e+07	1	NA	NA	NA
Jazz	45.535	5.70375e+07	8.25	10.6667	99.8333	99.2333
lipm	41.2	42897098	1	NA	NA	NA
MaSuRCA	41.2669	3.42626e+07	8.18182	14.1667	97.75	92.3167
Mecat	46.45	3.30847e+07	3.57143	4.6	99.72	98.76
Megahit	47.92	4.45861e+08	2	2	97.1	97.1
Miniasm	49.2725	3.87447e+07	3.25	4	98.2	96.9333
MIRA	46.7272	40783305	3.33333	6.25	97.6875	95.475
Multiple	47.7705	3.78285e+07	5.02679	8.91228	98.9363	97.7649
NECAT	48.55	5.43293e+07	14.1667	14.1667	99.0167	93.7833
Newbler	47.0336	3.52914e+07	1.44304	3.05882	96.5471	96.4412
NextDenovo	51.7025	3.55004e+07	5.33333	7.5	100	100
omega	47.8	37795223	1	NA	NA	NA
PBcR	43.1	72791559	10	10	99.2	96.8
PCAP	49.9667	5.00368e+07	2	4	98.9	97.7
Peregrine	46.13	46603744	NA	NA	NA	NA
PHRED	48.45	3.2843e+07	3	5	100	100
Pilon	43.65	31438894	7.5	7.5	99.85	99.4
Platanus	47.3514	6.4859e+07	1.52778	3.11111	93.9556	91.0556
Polytolypa	45.6	34692036	NA	NA	NA	NA
Prymetime	30.66	12736088	16	16	97.7	91
Quiver	49.2	35818201	25	25	99.8	97.9
Ray	32.0133	37679850	1.2	2	100	100
SeqMan	54.7	35284308	1	NA	NA	NA
SMRT	48.5974	4.40525e+07	14.36	14.9167	99.3042	94.6417
SOAP	49.2675	3.53341e+07	2.18072	4.76923	97.6654	97.0231
SPAdes	46.2179	3.19636e+07	1.72995	6.46	97.2971	95.8176
SPS	40.12	10966467	2	2	100	100
SSPACE	56.6	43569032	NA	NA	NA	NA
Supernova	37.7	1228087946	NA	NA	NA	NA
Velvet	48.738	3.2467e+07	1.08475	2.25	99.7	99.7
WTDBG	52.41	3.57998e+07	4.33333	11	92.7	69.2
Average	47.21	39448741	4.7	10.9	98.39	96.17

## Sheet: Read Length
Sequencing Read Length	GC Content: Assembly (%)	Genome Size	ITS Copies (0=NA)	ITS Copies (0 and 1=NA)	Pairwise Identity (%)	Identical Sites (%)
Long and short (combined)	46.0127	44024058	9.43	11.29	98.99	96.47
Long	48.1125	46133887	14.52	16.23	99.11	96.31
Short	47.33	37371257	1.49	4.22	96.61	95.03
Average	47.21	39448741	4.7	10.9	98.39	96.17

## Sheet: Taxonomic Grouping_Phylum
Phylum	Reference ITS Length	ITS GC Content (%)	Assembly GC Content	Genome Size	ITS Copies	Pairwise Identity (%)	Identical Sites (%)
Ascomycota	493.85	50.04	47.07	33434906	4.06065	98.34	96.08
Basidiomycota	594.83	45.48	50.42	49965977	7.69	98.88	96.79
Blatocladiomycota	605	41.5	58.25	49199051	5	98.3	97
Chytridiomycota	611.43	32.5	41.75	48581933	12	97.5	93.86
Cryptomycota	501.5	44	41.31	10319662	1	NA	NA
Micorsporidia	NA	NA	29.6	10765683	3.63158	98.79	96.11
Mucromycota	576.68	37.88	41.37	65175099	3.2807	95.58	93.79
Olpidiomycota	NA	NA	58.7	28244625	NA	NA	NA
Rozellomycota	NA	NA	32.45	5735082	1	NA	NA
Sanchytriomycota	463	49	35.48	11110975	1	NA	NA
Zoopagomycota	796	33	39.84	189836023	1.23077	94.45	94.25
Average	519.74	48.51	47.21	39448741	4.7	98.39	96.17

## Sheet: Taxonomy_Class
Class	Reference ITS Length, P<2e-16 ***	ITS GC Content (%)	Assembly GC Content	Genome Size	ITS Copies	Pairwise Identity (%)	Identical Sites (%)
Agaricomycetes	612.748	46.308	49.1158	5.47995e+07	6.90306	98.7539	96.4745
Agaricostilbomycetes	536	40	56.2	22180604	NA	NA	NA
Archaeosporomycetes	NA	NA	28.4	128319586	NA	NA	NA
Arthoniomycetes	NA	NA	48.4	33501807	NA	NA	NA
Basidiobolomycetes	552.5	44	41.25	66771425	2	99.3	98.9
Blastocladiomycetes	605	41.5	58.25	4.91991e+07	5	98.3	97
Caulochytriomycetes	NA	NA	66.4	21796879	NA	NA	NA
Chytridiomycetes	685	45	48.8333	4.64869e+07	12	99.6	99.1
Cystobasidiomycetes	529.5	42	52.5925	25503648	1	NA	NA
Dacrymycetes	406	47	55.0667	3.06152e+07	1	NA	NA
Dimargaritomycetes	NA	NA	48.1	30654840	NA	NA	NA
Dothideomycetes	478.166	51.5167	50.551	3.89889e+07	5.20134	97.6555	93.9891
Endogonomycetes	527	24	42.0333	168845808	3	82	74.4
Entomophthoromycetes	632	24	33.46	8.36553e+08	2	89.6	89.6
Eurotiomycetes	515.339	57.1126	48.7684	3.2601e+07	4.37805	99.1065	97.1739
Exobasidiomycetes	586.5	43.6429	55.0556	2.35796e+07	2.54545	98.45	97.7
Geminibasidiomycetes	NA	NA	58	32128072	1	NA	NA
Glomeromycetes	449.571	35.2857	26.6	306528613	4.71429	93.4667	90.4667
Harpellomycetes	1162	23	30.7575	4.70774e+07	1	NA	NA
Kickxellomycetes	715	40	49.75	2.40202e+07	1	NA	NA
Laboulbeniomycetes	NA	NA	40.2	14996527	1	NA	NA
Lecanoromycetes	515.619	53.3333	45.6588	3.76145e+07	1.82353	98.225	94.95
Leotiomycetes	480.044	50.3333	43.3391	5.04396e+07	2.95506	98.7136	97.6107
Malasseziomycetes	673.4	51.7	58.454	7.97168e+06	3.45455	99.9167	99.8167
Microbotryomycetes	530.412	42.9412	59.0429	2.35329e+07	7.53333	99.7686	98.7214
Mixiomycetes	NA	NA	55.5	13634488	6	98.6	98.7
Monoblepharidomycetes	NA	NA	52.3	48794828	NA	NA	NA
Mortierellomycetes	562.833	39.4167	48.0767	4.04036e+07	1.04	100	100
Mucoromycetes	610.824	37.9118	38.8688	3.70644e+07	5.42105	98.0111	97.4778
Mucoromycota class incertae sedis	NA	NA	47.7	19478880	1	NA	NA
Neocallimastigomycetes	620.5	28.25	18.175	1.05532e+08	27.75	98.6	94.775
Neolectomycetes	NA	NA	44.2	14182604	1	NA	NA
Olpidiomycetes	NA	NA	58.7	28244625	NA	NA	NA
Orbiliomycetes	533.667	48.3333	46.4875	3.64677e+07	4.66667	99	94.2
Pezizomycetes	610.55	46.9545	46.243	9.07132e+07	1.68421	99.6	99.1833
Pezizomycotina class incertae sedis	NA	NA	54.5	43152531	NA	NA	NA
Pneumocystomycetes	594	43.4	27.8333	7.64742e+06	1.16667	99.6	99.6
Pucciniomycetes	600.444	35.0588	41.9475	1.50071e+08	26.1333	98.3455	94.1455
Rhizophlyctidomycetes	NA	NA	48.8	46846657	NA	NA	NA
Rhizophydiomycetes	626.5	30	43.5333	2.76168e+07	6.33333	94.05	88.95
Rozellomycetes	625	46	35.2	13447851	1	NA	NA
Rozellomycota class incertae sedis	378	42	45.21	6413272	1	NA	NA
Rudimicrosporea	NA	NA	32.8	5835091	NA	NA	NA
Saccharomycetes	485.622	41.6645	41.0659	1.36259e+07	3.88525	98.7539	97.1186
Sanchytriomycetes	463	49	35.485	1.1111e+07	1	NA	NA
Schizosaccharomycetes	723	34.6667	38.935	1.18784e+07	3.33333	94.6667	91.5
Sordariomycetes	489.979	52.4591	49.9423	4.18599e+07	3.16193	97.8244	95.4076
Spizellomycetes	NA	43	48.9333	24435726	1	NA	NA
Synchytriomycetes	545	44	45.25	23863624	2	100	100
Taphrinomycetes	518.333	46.3333	50.2613	1.32918e+07	1.41667	96.42	96.42
Tremellomycetes	474.265	44.0441	54.6264	2.37519e+07	6.3125	99.8179	98.7214
Umbelopsidomycetes	549	42	42.55	22618984	1	NA	NA
Ustilaginomycetes	662.526	46.8	56.2837	2.17012e+07	9.35714	98.2778	96.2333
Wallemiomycetes	507.667	36.3333	45	9985363	1	NA	NA
Xylonomycetes	502.5	52.5	49.85	2.40249e+07	NA	NA	NA
Zoopagomycetes	NA	NA	49.0625	2.05141e+07	1	NA	NA
Average	519.74	48.51	47.21	39448741	4.7	98.39	96.17

## Sheet: Taxonomy_Order
Order	Reference ITS Length	ITS GC Content (%)	Assembly GC Content	Genome Size	ITS Copies	Pairwise Identity (%)	Identical Sites (%)
Acrospermales	NA	NA	47.5	35440147	1	NA	NA
Agaricales	622.571	43.8214	47.598	5.81257e+07	7.61628	98.6012	96.1608
Agaricostilbales	536	40	56.2	22180604	NA	NA	NA
Amblyosporida	NA	NA	22.8	51348006	NA	NA	NA
Amphisphaeriales	NA	NA	54.7	41729728	NA	NA	NA
Amylocorticiales	546	48	53.5	34498066	NA	NA	NA
Archaeosporales	NA	NA	28.4	128319586	NA	NA	NA
Arthoniales	NA	NA	48.4	33501807	NA	NA	NA
Atheliales	568.5	42.5	46.45	64968624	11	97.8	96
Aulographales	595	41	51.65	32704915	NA	NA	NA
Auriculariales	546.2	48.8	55.6	6.06009e+07	3	100	100
Blastocladiales	605	41.5	58.25	4.91991e+07	5	98.3	97
Boletales	629.725	49.075	47.9674	5.29854e+07	9.2973	98.7316	96.5158
Botryosphaeriales	494.35	53.35	54.8762	4.00012e+07	2.8	99.8	99.25
Caliciales	475.5	50	46.1	3.8142e+07	1	NA	NA
Cantharellales	761.875	47.625	49.3	7.54106e+07	4.14286	97.475	95.75
Capnodiales	458.2	56.2	52.8571	2.36691e+07	1	NA	NA
Caulochytriales	NA	NA	66.4	21796879	NA	NA	NA
Ceraceosorales	NA	NA	55.45	2.51191e+07	5	98.2	96.4
Chaetothyriales	536.481	52.16	52.2403	3.26619e+07	1.61905	99.7667	99.2667
Chytridiales	NA	NA	47.8	35973405	NA	NA	NA
Cladosporiales	463.333	52.3333	53.925	3.50866e+07	1.66667	99.65	99.65
Coniochaetales	491.333	53.6667	53.225	3.40859e+07	1.33333	97.1	97.1
Corticiales	549	51	54.9	3.5154e+07	1.5	NA	NA
Cystobasidiales	559	44	49.7	21721408	NA	NA	NA
Cystobasidiomycetes order incertae sedis	506	41	59.77	20210499	1	NA	NA
Cystofilobasidiales	551.5	45	54.675	2.37001e+07	14.2	99.825	97
Dacrymycetales	406	47	55.0667	3.06152e+07	1	NA	NA
Diaporthales	519	51.2609	50.9742	4.73834e+07	2.04	95.32	95.08
Dimargaritales	NA	NA	48.1	30654840	NA	NA	NA
Diversisporales	432	33	25.7333	4.99179e+08	4	92.7333	91.0667
Dothideales	528.8	49	50.1483	26662354	5	99.85	99.6
Dothideomycetes order incertae sedis	485	46	52.985	3.47431e+07	4	99.4	98.8
Ednogonales	527	24	38.9	95552741	NA	NA	NA
Endogonales	NA	NA	44.9667	1.43488e+08	2	82	74.4
Entomophthorales	632	24	33.46	8.36553e+08	2	89.6	89.6
Entylomatales	559	47	55.3	2.32591e+07	1	NA	NA
Eremomycetales	465	60	52.2	26864015	NA	NA	NA
Erysiphales	521.364	53.9091	42.745	8.70395e+07	16.2	99.72	98.275
Erythrobasidiales	526.5	41.5	50.45	3.00413e+07	1	NA	NA
Eurotiales	502.497	57.913	48.6582	3.36381e+07	5.16514	98.9102	96.551
Exobasidiales	549	39	46.8667	1.82431e+07	1	NA	NA
Filobasidiales	540.444	42.3333	52.4778	2.13472e+07	1	NA	NA
Geastrales	629	42	45.9	176372157	1	NA	NA
Geminibasidiales	552.5	44	46.8333	5.52236e+07	1.66667	99.3	98.9
Georgefischeriales	625	47	56	18704010	NA	NA	NA
Gloeophyllales	545	47	52.2333	3.49223e+07	NA	NA	NA
Glomerales	462.75	37	27.9	1.62041e+08	5.25	94.2	89.8667
Glomerellales	480.875	53.6182	51.1081	5.46563e+07	4.34146	96.6917	92.725
Gloniales	445	51	42.85	1.09039e+08	1	NA	NA
Glugeida	NA	NA	30.4571	15217404	1	NA	NA
Gomphales	600	53	47.95	1.14793e+08	4	99.9	99.8
Harpellales	1162	23	30.7575	4.70774e+07	1	NA	NA
Helotiales	474.514	49.6579	42.9582	4.75268e+07	1.925	98.4913	97.4826
Herpomycetales	NA	NA	40.2	14996527	1	NA	NA
Holtermanniales	455.5	46.5	53.95	19228583	NA	NA	NA
Hymenochaetales	613.333	46.1667	45.6355	4.41546e+07	7	99.5333	97.9667
Hypocreales	483.47	53.1361	49.3275	4.10239e+07	2.82657	98.6426	95.8915
Hysterangiales	NA	NA	44.1	111842964	34	97.4	74.4
Hysteriales	646.5	55	48	39053222	1	NA	NA
Jaapiales	555	46	49.7	45045899	1	NA	NA
Kickxellales	715	40	49.75	2.40202e+07	1	NA	NA
Kriegeriales	534.5	41	55.15	17962088	2	100	100
Lecanorales	516.385	53.9231	44.8419	3.83209e+07	1.36364	99.85	99.8
Leotiales	468	50	48.8	26044277	1	NA	NA
Leucosporidiales	519	42.5	58.65	26539939	2	100	100
Lineolatales	NA	NA	56.1	31143728	1	NA	NA
Magnaporthales	463	54.6	54.4618	4.27959e+07	2.66667	100	100
Malasseziales	673.4	51.7	58.454	7.97168e+06	3.45455	99.9167	99.8167
Metchnikovellida	NA	NA	32.8	5835091	NA	NA	NA
Microascales	499.111	44.9259	49.032	3.12688e+07	1.9697	96.9375	95.0125
Microbotryales	590.5	45.5	56	2.90343e+07	11.3333	99.4933	97.3167
Microsporidea order incertae sedis	NA	NA	25.9	2.11962e+07	2	100	100
Microstromatales	584	43.5	51.375	1.63169e+07	1.5	96	96
Microthyriales	NA	NA	43.8	37120677	NA	NA	NA
Mixiales	NA	NA	55.5	13634488	6	98.6	98.7
Monoblepharidales	NA	NA	52.3	48794828	NA	NA	NA
Mortierellales	562.833	39.4167	47.4157	4.01026e+07	1.03704	100	100
Mucorales	610.824	37.9118	38.6876	3.73046e+07	5.42105	98.0111	97.4778
Mucroales	NA	NA	46.3	27216191	NA	NA	NA
Mycosphaerellales	452.911	55.0889	51.7702	3.74241e+07	2.63415	98.6833	96.2667
Myriangiales	528.333	57	51.4	2.63224e+07	1.6	100	100
Mytilinidiales	523.5	43	48.9	45451799	1	NA	NA
Neocallimastigales	620.5	28.25	18.175	1.05532e+08	27.75	98.6	94.775
Neolectales	NA	NA	44.2	14182604	1	NA	NA
Neopereziida	NA	NA	23.1	1.06919e+07	1	NA	NA
Nosematida	NA	NA	34.2879	5.09808e+06	6.625	98.6143	95.5571
Olpidiales	NA	NA	58.7	28244625	NA	NA	NA
Onygenales	560.879	57.8182	46.5031	2.85677e+07	3.55882	99.5559	98.6
Ophiostomatales	554.5	60.8	54.6835	3.22078e+07	4.20833	99.5556	97.5111
Orbiliales	533.667	48.3333	46.4875	3.64677e+07	4.66667	99	94.2
Ostropales	591	43	49.3	2.62647e+07	1	NA	NA
Ovavesiculida	NA	NA	41.98	3171376	NA	NA	NA
Patellariales	NA	NA	46.2	28693344	1	NA	NA
Pezizales	610.55	46.9545	46.243	9.07132e+07	1.68421	99.6	99.1833
Pezizomycotina order incertae sedis	NA	NA	54.5	43152531	NA	NA	NA
Phaeomoniellales	509.5	48	47.95	2.69734e+07	1	NA	NA
Phaeotrichales	NA	NA	56.6	25789561	NA	NA	NA
Phyllachorales	378	57	47.2	45742705	2	92.1	92.1
Pleosporales	477.524	48.2099	49.0174	4.13048e+07	17.0635	96.5905	90.1946
Pneumocystidales	594	43.4	27.8333	7.64742e+06	1.16667	99.6	99.6
Polyporales	591.053	47.5526	54.179	4.0982e+07	4.625	99.0935	97.28
Pucciniales	600.444	35.0588	41.9475	1.50071e+08	26.1333	98.3455	94.1455
Racodiales	NA	NA	44.9	55521496	NA	NA	NA
Reticulascus	466	50	50.8	42868360	23	99.5	94.3
Rhizophlyctidales	626.5	30	44.85	3.24242e+07	6.33333	94.05	88.95
Rozellales	625	46	35.2	13447851	1	NA	NA
Rozellomycota order incertae sedis	378	42	45.21	6413272	1	NA	NA
Russulales	580.333	49.4815	51.1279	5.33882e+07	3.7619	99.2	97.9125
Saccharomycetales	485.622	41.6645	41.0659	1.36259e+07	3.88525	98.7539	97.1186
Sanchytriales	463	49	35.485	1.1111e+07	1	NA	NA
Schizosaccharomycetales	723	34.6667	38.935	1.18784e+07	3.33333	94.6667	91.5
Sebacinales	530	48.5	49.85	3.14096e+07	2	99.1	99.1
Sordariales	496.762	54.1429	51.4819	3.64345e+07	2.9375	96.4571	94.1286
Spizellomycetales	NA	43	48.9333	24435726	1	NA	NA
Sporidiobolales	520.818	42.9091	61.4818	2.09983e+07	6.5	99.96	99.64
Symbiotaphrinales	490	51	51.6	23712134	NA	NA	NA
Synchytriales	545	44	45.25	23863624	2	100	100
Taphrinales	518.333	46.3333	50.2613	1.32918e+07	1.41667	96.42	96.42
Teloschistales	518	53.5	41.3	39392907	NA	NA	NA
Thelebolales	477	52	49.775	3.01864e+07	13	99.8	97.9
Thelephorales	536.333	47.6667	49.5	3.55464e+07	17	99.8	98.2
Tilletiales	608.833	44.3333	56.7143	2.77462e+07	3	99.8	99.2
Togniniales	504	57	49.6	47465449	1	NA	NA
Trechisporales	NA	NA	49.25	3.46095e+07	NA	NA	NA
Tremellales	454.96	45.88	50.9804	2.16126e+07	8	99.8375	99.25
Trichosphaeriales	466	48	57.7	4.74834e+07	24.5	99.45	94.05
Trichosporonales	445.375	42.25	58.73	2.68566e+07	2.08333	99.775	98.525
Trypetheliales	NA	NA	48.9	32160005	NA	NA	NA
Umbelopsidales	549	42	42.55	22618984	1	NA	NA
Umbilicariales	486	59.6667	48.8	3.84167e+07	4.33333	96.6	90.1
Urocystidales	739	44	61	20591595	10	99.7	98.4
Ustilaginales	663.353	46.5	56.1288	2.14863e+07	9.30769	98.1	95.9625
Venturiales	485	56.4545	47.607	4.29044e+07	4.42857	98.76	97.66
Verrucariales	488	50	46	37130611	1	NA	NA
Violaceomycetales	572	55	54.2	27323055	NA	NA	NA
Wallemiales	507.667	36.3333	45	9985363	1	NA	NA
Xylariales	506.091	47.4848	47.1714	4.64673e+07	4.23529	98.535	97.355
Xylonales	515	54	48.1	24337763	NA	NA	NA
Zoopagales	NA	NA	49.0625	2.05141e+07	1	NA	NA
Average	519.74	48.51	47.21	39448741	4.7	98.39	96.17

## Sheet: Taxonomy_Family
Family	Reference ITS Length	ITS GC Content (%)	Assembly GC Content	Genome Size	ITS Copies	Pairwise Identity (%)	Identical Sites (%)
Acrospermaceae	NA	NA	47.5	35440147	1	NA	NA
Aeminiaceae	NA	NA	58.6	22585551	NA	NA	NA
Agaricaceae	630.2	44.6	45.7444	4.58501e+07	4.875	95.325	94.25
Agaricales family incertae sedis	593.417	43.6667	46.8392	53518094	4.85714	99.58	98.64
Ajellomycetaceae	546.583	59.3333	44.25	3.69241e+07	4	99.775	99.1833
Albatrellaceae	583	49	44.4	122761634	NA	NA	NA
Alloascoideaceae	505	31	31.1	24815695	1	NA	NA
Amanitaceae	599.167	43	46.325	4.52775e+07	26.4	99.75	95.45
Amblyosporidae	NA	NA	22.8	51348006	NA	NA	NA
Amniculicolaceae	446	49	47.8	49576578	5	94.6	88.6
Amorphothecaceae	464.5	56.5	47.35	37529587	1	NA	NA
Amphisphaeriales family incertae sedis	NA	NA	54.7	41729728	NA	NA	NA
Amylocorticiaceae	546	48	53.5	34498066	NA	NA	NA
Ancylistaceae	632	24	27.15	6.68995e+07	2	89.6	89.6
Anthracoideaceae	686	45	56.3	20778962	NA	NA	NA
Apiosporaceae	503	47.6	52.75	4.82292e+07	13.6	99.6	95.6667
Aplosporellaceae	516	51	54.3	32818685	NA	NA	NA
Arachnopezizaceae	NA	NA	45.6	40453245	1	NA	NA
Argynnaceae	NA	NA	46.2	45668136	NA	NA	NA
Arthoniaceae	NA	NA	48.4	33501807	NA	NA	NA
Arthrodermataceae	602.182	57.6364	47.3438	2.22014e+07	2.5	99.8571	99.5
Ascobolaceae	498	42	49.3	59529874	1	NA	NA
Ascodesmidaceae	NA	NA	51.6	27385218	NA	NA	NA
Ascoideaceae	NA	NA	28.85	18908859	NA	NA	NA
Ascosphaeraceae	528	54	47	20313079	1	NA	NA
Aspergillaceae	502.657	57.7143	48.9144	3.37573e+07	5.51613	98.8814	96.4698
Atheliaceae	568.5	42.5	46.45	64968624	11	97.8	96
Aulographaceae	NA	NA	52.3	31983478	NA	NA	NA
Auriculariaceae	546.2	48.8	55.6	6.06009e+07	3	100	100
Bankeraceae	453	45	46.3	35703634	NA	NA	NA
Basidiobolaceae	552.5	44	41.25	66771425	2	99.3	98.9
Batrachochytriaceae	626.5	30	40.5	28369303	9	94.05	88.95
Bionectriaceae	505	55.8333	53.3117	3.63493e+07	2.5	99.9	99.6
Blastocladiaceae	595	42	60.5	57060573	NA	NA	NA
Boletaceae	651	48.5	49.1375	4.41648e+07	14.2	95.88	92.12
Boletales family incertae sedis	648	47	50.6	38278792	NA	NA	NA
Boletinellaceae	525	49	49	30352192	NA	NA	NA
Bondarzewiaceae	542.25	51	51.75	3.40294e+07	5.5	99.7	97.6
Botryobasidiaceae	NA	NA	52.3	46674321	1	NA	NA
Botryosphaeriaceae	485.625	53.6875	55.35	4.23449e+07	2.91667	99.8667	99.3
Brachybasidiaceae	540	37.5	41.6	1.76996e+07	1	NA	NA
Bulleraceae	446	43	54.3	19417308	NA	NA	NA
Bulleribasidiaceae	415.667	42.3333	52	1.71989e+07	1	NA	NA
Calcarisporiaceae	481	52	49.7	44986109	2	99.8	99.8
Caliciaceae	NA	NA	49.1	31679228	NA	NA	NA
Callistosporiaceae	NA	NA	49.8	41233351	10	98.7	94.3
Camptobasidiaceae	557	40	59.7	20033549	2	100	100
Cantharellaceae	1011.33	53.6667	49.425	1.07135e+08	2.33333	95.6	93.65
Capnodiaceae	458.5	53	51.3667	2.54829e+07	1	NA	NA
Capnodiales family incertae sedis	NA	NA	56.5	20432448	1	NA	NA
Catenariaceae	615	41	56	41337528	5	98.3	97
Caulochytriaceae	NA	NA	66.4	21796879	NA	NA	NA
Celotheliaceae	509.5	48	47.95	2.69734e+07	1	NA	NA
Cenangiaceae	565	51	NA	44380449	1	NA	NA
Cephaloascaceae	592.5	39.5	35.75	1.51618e+07	1	NA	NA
Ceraceosoraceae	NA	NA	55.45	2.51191e+07	5	98.2	96.4
Ceratobasidiaceae	632	39.5	49.4	4.72027e+07	8	99.1	96.6
Ceratocystidaceae	490	42.6	48.0677	2.92577e+07	1.96	97.4333	96.5833
Chaetomiaceae	496.125	54.375	52.1187	3.28966e+07	5	99.25	97.3
Chionosphaeraceae	536	40	56.2	22180604	NA	NA	NA
Chlorociboriaceae	447	53	43.1	33056518	2	88.8	88.8
Choanephoraceae	549	37	37.4	29096908	NA	NA	NA
Chytridiomycetes family incertae sedis	NA	NA	53.8	46468912	NA	NA	NA
Chytriomycetaceae	685	45	46.35	46495878	12	99.6	99.1
Cladoniaceae	557	53.6	45.8571	3.37521e+07	1.25	99.8	99.8
Cladosporiaceae	463.333	52.3333	53.925	3.50866e+07	1.66667	99.65	99.65
Clavariaceae	557	39	NA	70469476	NA	NA	NA
Clavicipitaceae	508.282	54.9722	47.4128	3.82564e+07	3.65909	96.75	93.225
Clavulinaceae	NA	NA	49.7	41628453	NA	NA	NA
Cochlonemataceae	NA	NA	53.7	16841201	NA	NA	NA
Coleosporiaceae	616.667	33	41.425	74111722	1	NA	NA
Coniochaetaceae	491.333	53.6667	53.225	3.40859e+07	1.33333	97.1	97.1
Coniophoraceae	643	43	52.3	42968544	NA	NA	NA
Coniothyriaceae	497	47	NA	32750135	NA	NA	NA
Cordycipitaceae	499.625	56.125	51.4789	3.42998e+07	1.69231	99.4	98.3
Corticiaceae	NA	NA	NA	36136062	2	NA	NA
Cortinariaceae	591	46	44.3	63450306	1	NA	NA
Corynesporascaceae	475	52	52	3.95797e+07	19.5	99.1	96
Crassisporiaceae	618	46	48.7	37117181	NA	NA	NA
Crepidotaceae	641	42	46.8	38577924	NA	NA	NA
Cryphonectriaceae	555.714	49	53.0273	4.20641e+07	2.4	99.675	99.175
Cryptobasidiaceae	567	42	57.4	19330111	1	NA	NA
Cryptococcaceae	484.833	46.3333	49.53	2.20191e+07	14	99.9	99.5
Cucurbitariaceae	458	49	49.3	32905402	3	91.7	87.5
Cuniculitremaceae	446	47	52.2	17465713	5	100	100
Cunninghamellaceae	623.4	41.2	36.1429	3.61281e+07	NA	NA	NA
Cyclothyriellaceae	NA	NA	50.3	42105601	1	NA	NA
Cyphellaceae	637	41	44.8	39956480	2.5	100	100
Cystobasidiaceae	559	44	49.7	21721408	NA	NA	NA
Cystofilobasidiaceae	533.75	45.75	62.9	2.37264e+07	1	NA	NA
Cytosporaceae	526	51	52.1	38409385	2	100	100
Dacampiaceae	478	52	49.9	38901049	NA	NA	NA
Dacrymycetaceae	406	47	55.0667	3.06152e+07	1	NA	NA
Dacryobolaceae	536	47	53.5	42452888	1	NA	NA
Debaryomycetaceae	496.139	40.5278	40.04	1.3119e+07	2.62857	99.4333	98.6333
Delitschiaceae	NA	NA	48.5	31159062	NA	NA	NA
Dermateaceae	481.6	56	44.8857	4.87069e+07	1	NA	NA
Diaporthaceae	488.5	54	50.085	5.80161e+07	2	88.725	88.725
Diatrypaceae	488	47.6667	41.2667	76958331	1	NA	NA
Didymellaceae	451.737	47.3158	47.643	38220561	8.05882	97.1444	89.9
Didymosphaeriaceae	503.75	54	46.6	5.58099e+07	26.25	96.95	94.0333
Dimargaritaceae	NA	NA	48.1	30654840	NA	NA	NA
Diplocystidiaceae	750	53	41.4	45099382	NA	NA	NA
Dipodascaceae	373.25	30.75	39.8833	2.14682e+07	1.5	100	100
Discinellaceae	464	47	47.1	42182078	6	99.4	98.35
Dissoconiaceae	473	60	53.65	2.73389e+07	1	NA	NA
Diversisporaceae	455	35	25.1	156576535	8	96.8	91.8
Dothideaceae	670	50	48.1	29209081	1	NA	NA
Dothideomycetes family incertae sedis	462.5	46.5	53.008	30554998	2.5	99.4	98.8
Dothidotthiaceae	459	48	47.9	34433519	4	92.5	86.7
Drepanopezizaceae	579	58	46.6	37496947	3	99.9	99.7
Elaphomycetaceae	489	62	45.6	54153615	1	NA	NA
Elsinoaceae	528.333	57	51.2667	2.64286e+07	1.6	100	100
Encephalitozoonidae	NA	NA	43.1325	2288449	5	100	100
Endogonaceae	527	24	42.0333	168845808	3	82	74.4
Enterocytozoonidae	NA	NA	30.45	3.69498e+06	14	98	88.2
Entolomataceae	555.5	41.5	48.775	52130129	5	100	100
Entomophthoraceae	NA	NA	37.6667	1.34966e+09	NA	NA	NA
Entylomataceae	559	47	55.3	2.32591e+07	1	NA	NA
Eremomycetaceae	465	60	52.2	26864015	NA	NA	NA
Erysiphaceae	521.364	53.9091	42.745	8.70395e+07	16.2	99.72	98.275
Erythrobasidiaceae	526.5	41.5	50.45	3.00413e+07	1	NA	NA
Filobasidiaceae	536	42.4286	52.5714	2.08204e+07	1	NA	NA
Fomitopsidaceae	780	47.8	54.46	4.19181e+07	3.33333	100	100
Gelatinodiscaceae	462	55	44.95	3.6917e+07	1	NA	NA
Gelatoporiaceae	548	49	53.6	36503623	1	NA	NA
Geminibasidiaceae	NA	NA	58	32128072	1	NA	NA
Geosiphonaceae	NA	NA	28.4	128319586	NA	NA	NA
Gigasporaceae	420.5	32	26.05	6.7048e+08	2	90.7	90.7
Gloeophyllaceae	545	47	52.2333	3.49223e+07	NA	NA	NA
Glomeraceae	462.75	37	27.9	1.62041e+08	5.25	94.2	89.8667
Glomerellaceae	491.409	53.7955	49.7675	5.90978e+07	4.70968	96.185	91.845
Glomosporiaceae	739	44	61	20591595	10	99.7	98.4
Gloniaceae	445	51	42.85	1.09039e+08	1	NA	NA
Glugeidae	NA	NA	29.6	5248409	1	NA	NA
Gnomoniaceae	513	46	51.9	49647577	1	NA	NA
Gomphaceae	600	53	47.95	1.14793e+08	4	99.9	99.8
Gomphidiaceae	NA	NA	45.7	205402620	NA	NA	NA
Gomphillaceae	647	35	46	23861785	1	NA	NA
Gonapodyaceae	NA	NA	52.3	48794828	NA	NA	NA
Gondwanamycetaceae	549	47.5	52.75	35513479	1	NA	NA
Graphostromataceae	497	46	47	43749209	8	99.8	99.2
Grifolaceae	593	51	50	39289314	5	99.5	98.7
Gyrodontaceae	691	49	49	43048674	NA	NA	NA
Helotiaceae	467.857	51.375	43.6333	5.50992e+07	1.26667	89	77.6
Helotiales family incertae sedis	462	45	48.3	30677640	1	NA	NA
Hericiaceae	532.75	48	53.1575	4.1706e+07	2	99.3	98.9
Herpomycetaceae	NA	NA	40.2	14996527	1	NA	NA
Herpotrichiellaceae	534.889	52.2	52.265	3.28488e+07	1.68421	99.7667	99.2667
Holtermanniaceae	455.5	46.5	53.95	19228583	NA	NA	NA
Hyaloscyphaceae	470.667	50.6667	44.18	5.78001e+07	6	99.5	98.7
Hydnaceae	549	42	47.9	67135451	1	NA	NA
Hydnangiaceae	596.333	41.3333	46.9667	58712596	9	99.95	99.9
Hydnodontaceae	NA	NA	49.25	3.46095e+07	NA	NA	NA
Hygrophoraceae	509.5	40.5	47.2	5.75803e+07	3	96.5	94.8
Hymenochaetaceae	628	45.5	44.8544	4.40249e+07	7	99.5333	97.9667
Hymenogastraceae	588.167	44.8333	47.5614	5.32639e+07	1.2	100	100
Hypocreaceae	524.125	55.6667	49.7446	3.67948e+07	4.7619	99.1	93.1125
Hypoxylaceae	523.667	48.4167	45.4062	3.87382e+07	4.6	99.475	98.8417
Hysterangiaceae	NA	NA	44.1	111842964	34	97.4	74.4
Hysteriaceae	646.5	55	48	39053222	1	NA	NA
Incertae sedis	562	39	48.0243	3.80087e+07	1	NA	NA
Irpicaceae	591	45	49.5	44362654	5	99.8	99.7
Jaapiaceae	555	46	49.7	45045899	1	NA	NA
Juglanconidaceae	513	50.5	42.8	4.99462e+07	1	NA	NA
Kickxellaceae	715	40	49.75	2.40202e+07	1	NA	NA
Kriegeriaceae	512	42	50.6	15890627	NA	NA	NA
Lachnaceae	465.833	52.2857	45.2875	4.60583e+07	1	NA	NA
Laetiporaceae	526	51	NA	51778905	3	93.6	90.4
Legeriomycetaceae	1162	23	30.7575	4.70774e+07	1	NA	NA
Lentitheciaceae	NA	NA	48	54688705	NA	NA	NA
Leptosphaeriaceae	489	48.3333	48.6	3.81058e+07	31.5	96.05	83.9
Leucosporidiaceae	519	42.5	58.65	26539939	2	100	100
Lichtheimiaceae	651.2	42	44.078	2.96132e+07	23	99.9	95.6
Lindgomycetaceae	NA	NA	45.8	59354188	1	NA	NA
Linocarpaceae	465	47	54.8	40366568	1	NA	NA
Lipomycetaceae	440.625	37.875	45.5333	16536186	1.33333	100	100
Lizoniaceae	NA	NA	52.3	51521545	NA	NA	NA
Lophiostomataceae	520	50	50.8	42575690	NA	NA	NA
Lophiotremataceae	466	53	49.4	48642237	NA	NA	NA
Lyophyllaceae	648.818	44.5455	46.099	5.39778e+07	6.83333	96.325	90.55
Macrocystidiaceae	572	44	NA	46746859	NA	NA	NA
Magnaporthaceae	454.333	55.5	56.8333	4.13784e+07	1.5	100	100
Malasseziaceae	673.4	51.7	58.454	7.97168e+06	3.45455	99.9167	99.8167
Marasmiaceae	595.75	42	46.706	57402052	1.33333	97.8	97.8
Massarinaceae	474.5	51	49.2333	4.06858e+07	6	93	85
Melampsoraceae	585	40.3333	41.8143	7.08421e+07	13	99.85	99
Melanogastraceae	673	48	50	49614189	1	NA	NA
Melanommataceae	442	47	50.7	42094923	NA	NA	NA
Meruliaceae	590	45	50.2	36510643	1	NA	NA
Metchnikovellidae	NA	NA	32.8	5835091	NA	NA	NA
Metschnikowiaceae	297.033	42.3103	45.8894	1.595e+07	1.89286	93.1778	92.4667
Microascaceae	515.6	53.2	52.24	3.8962e+07	2.33333	95.45	90.3
Microbotryaceae	590.5	45.5	56	2.90343e+07	11.3333	99.4933	97.3167
Microdochiaceae	466	47	57.1	38835037	NA	NA	NA
Microsporidea family incertae sedis	NA	NA	25.9	2.11962e+07	2	100	100
Microstromatales family incertae sedis	581	42	57.85	16899934	NA	NA	NA
Microthyriaceae	NA	NA	43.8	37120677	NA	NA	NA
Mikronegeriaceae	600	33	32.2	201427718	12	99.1	95.9
Mixiaceae	NA	NA	55.5	13634488	6	98.6	98.7
Mollisiaceae	477	51.5	45.8	59284644	1	NA	NA
Morchellaceae	742.2	52.2	46.938	5.60451e+07	1.75	100	100
Mortierellaceae	577	40.3333	48.26	3.92597e+07	1.07143	100	100
Mrakiaceae	569.25	44.25	50.5625	2.3687e+07	17.5	99.825	97
Mucoraceae	577.667	35.6667	36.4429	4.06524e+07	2.125	94.7333	94.6
Mucoromycota family incertae sedis	NA	NA	47.7	19478880	1	NA	NA
Mycenaceae	607.6	44.6	51.5	1.05031e+08	12.5	99.4657	97.1143
Mycosphaerellaceae	451.714	54.2857	51.1631	3.94185e+07	2.90323	99.0444	95.9
Myriangiaceae	NA	NA	52.2	25685045	NA	NA	NA
Myrotheciomycetaceae	514	56.5	50.4667	3.33819e+07	1	NA	NA
Mytilinidiaceae	523.5	43	50.25	4.53436e+07	1	NA	NA
Naemateliaceae	418	45	49.3	19786307	1	NA	NA
Nannizziopsidaceae	536	64	40.38	31543341	5	96	90.5
Nectriaceae	463.416	51.0232	48.967	4.384e+07	2.40237	99.5389	98.5889
Neocallimastigaceae	620.5	28.25	18.175	1.05532e+08	27.75	98.6	94.775
Neocamarosporiaceae	495	49	49	45667487	2	80.9	80.9
Neolectaceae	NA	NA	44.2	14182604	1	NA	NA
Nidulariaceae	671.5	42	44.4	67954393	NA	NA	NA
Nigrogranaceae	447	50	47.9	51710636	NA	NA	NA
Nosematida family incertae sedis	NA	NA	36.7	3213516	NA	NA	NA
Nosematidae	NA	NA	27.625	1.04839e+07	7.66667	97.4333	93.5667
Olpidiaceae	NA	NA	58.7	28244625	NA	NA	NA
Omphalotaceae	691.833	42	46.0133	6.98917e+07	8	99.5	97.225
Onygenaceae	543.286	55.4286	48.3883	2.77413e+07	5.83333	99.6	98.0333
Ophioceraceae	501	51	56.8	42983319	1	NA	NA
Ophiocordycipitaceae	486.636	57.6364	53.7776	3.58798e+07	3.46154	97.6	91.2333
Ophiostomataceae	554.5	60.8	54.8563	3.21491e+07	4.20833	99.5556	97.5111
Ophiostomatales family incertae sedis	NA	NA	49.5	33968937	NA	NA	NA
Orbiliaceae	533.667	48.3333	46.4875	3.64677e+07	4.66667	99	94.2
Ordosporidae	NA	NA	38.5	2290528	1	NA	NA
Ovavesiculidae	NA	NA	41.98	3171376	NA	NA	NA
Parmeliaceae	495	54.1667	43.2338	4.52441e+07	1.5	99.9	99.8
Patellariaceae	595	41	48.6	31059848	1	NA	NA
Paxillaceae	667	50.5	49.3333	4.90248e+07	1	NA	NA
Periconiaceae	460	55	47.3	54992973	NA	NA	NA
Pezizaceae	554.5	39.5	44.925	6.99578e+07	1.66667	99.2	98.9
Pezizellaceae	435	49	47.6	52432785	1	NA	NA
Pezizomycotina family incertae sedis	NA	NA	54.5	43152531	NA	NA	NA
Phaeosphaeriaceae	495.4	45.75	50.046	38955097	46	93.3	65.6
Phaeotremellaceae	420.5	45.5	46.3	21719101	NA	NA	NA
Phaeotrichaceae	NA	NA	56.6	25789561	NA	NA	NA
Phaffomycetaceae	521.062	43.3125	40.3489	1.31292e+07	6.63158	99.1667	88.5667
Phanerochaetaceae	579.5	45	53.8	38218625	1	NA	NA
Phycomycetaceae	NA	NA	35.9	53939167	5	99.8	99.7
Phyllachoraceae	378	57	47.2	45742705	2	92.1	92.1
Phyllostictaceae	555	51.5	52.9667	3.2752e+07	2.33333	99.6	99.1
Physalacriaceae	730.2	45.3	47.3967	59976372	5.4	99.94	99.82
Physciaceae	475.5	50	44.6	41373373	1	NA	NA
Pichiaceae	467.793	43.2	39.8638	1.12496e+07	3.18367	98.8417	96.2583
Piedraiaceae	446	57	52.1	16946159	NA	NA	NA
Piptocephalidaceae	NA	NA	53.6	1.35058e+07	1	NA	NA
Piskurozymaceae	556	42	52.15	2.31907e+07	NA	NA	NA
Pisolithaceae	557	52	48.9	6.20176e+07	NA	NA	NA
Plectosphaerellaceae	442.25	52.9091	55.6454	3.9282e+07	3.2	99.225	97.125
Pleistophoridae	NA	NA	37.6	7.30844e+06	NA	NA	NA
Pleomassariaceae	460	47	47.8	4.45714e+07	NA	NA	NA
Pleosporaceae	493.69	47	50.2706	3.6205e+07	4.78571	98.1333	95.2133
Pleurotaceae	594.5	43.6667	50.2278	40869516	8.85714	99.2167	97.3333
Ploettnerulaceae	528.75	51.25	44.275	51618145	1	NA	NA
Pluteaceae	613	51	48.6	4.44098e+07	1	NA	NA
Pneumocystidaceae	594	43.4	27.8333	7.64742e+06	1.16667	99.6	99.6
Podosporaceae	485	57	51.755	3.52597e+07	4.5	99.2	98.2
Polyporaceae	556.444	48.3333	55.7105	4.28602e+07	5.125	99.2725	97.1083
Polyporales family incertae sedis	575.333	43.3333	52.7333	33246256	3.33333	99.8	99.6
Porotheleaceae	625.5	40	45.4	9.46573e+07	1	NA	NA
Powellomycetaceae	NA	43	51.4	26238698	1	NA	NA
Protomycetaceae	466	44	51.7857	1.29602e+07	1.4	95.55	95.55
Psathyrellaceae	611.25	48.25	51.1333	5.09529e+07	20.5	99.6	90
Pseudeurotiaceae	481.333	53.3333	49.7333	3.21759e+07	25	99.8	97.9
Pseudohalonectriaceae	NA	NA	55.8	41649530	1	NA	NA
Pseudomassariaceae	495	52	50.6	44711451	1	NA	NA
Pseudopyrenochaetaceae	494	52	NA	62731430	NA	NA	NA
Pterulaceae	651	43	48.3	4.3302e+07	NA	NA	NA
Pucciniaceae	601.7	34.5	43.8491	1.44502e+08	34.3	97.9857	93.5
Punctulariaceae	549	51	54.9	34171901	1	NA	NA
Pyriculariaceae	467.667	54	48.4933	4.59506e+07	5.5	100	100
Pyronemataceae	511.5	46.75	47.775	9.07745e+07	1	NA	NA
Quambalariaceae	587	45	60.2	26219376	2	96	96
Racodiaceae	NA	NA	44.9	55521496	NA	NA	NA
Ramalinaceae	479	54	50.6	2.66184e+07	1	NA	NA
Reticulascaceae	466	50	50.8	42868360	23	99.5	94.3
Rhizinaceae	NA	NA	44	107761392	2	100	100
Rhizophlyctidaceae	NA	NA	48.8	46846657	NA	NA	NA
Rhizophydiales family incertae sedis	NA	NA	49.6	26111666	1	NA	NA
Rhizopodaceae	631.8	38.6	36.5	3.7108e+07	2	99.5	99.5
Rhizopogonaceae	639.143	46.8571	46.3	3.65188e+07	1	NA	NA
Rhynchogastremaceae	439.5	42	57.3	20905455	1	NA	NA
Rickenellaceae	598	49	48.9	45069463	NA	NA	NA
Rozellaceae	625	46	35.2	13447851	1	NA	NA
Rozellomycota family incertae sedis	378	42	45.21	6413272	1	NA	NA
Russulaceae	607.562	49.5	50.2125	5.6582e+07	2	98.9	97.775
Rutstroemiaceae	493	46.5	43.1	46122279	1	NA	NA
Saccharataceae	491	54	53.6	31432921	NA	NA	NA
Saccharomycetaceae	648.891	43.0476	38.8926	1.29002e+07	6.43662	99.61	98.7385
Saccharomycetales family incertae sedis	411.183	41.9861	41.5786	1.44365e+07	3.53333	97.985	94.72
Saccharomycodaceae	654.286	37	33.6437	1.04888e+07	3.26667	99.65	98.425
Saccharomycopsidaceae	584.333	36.6667	37.4631	1.74636e+07	8.76923	99.975	99.5
Saccotheciaceae	493.5	48.75	50.558	2.6153e+07	7	99.85	99.6
Saksenaeaceae	641.8	36.2	41.85	3.84945e+07	1.5	99.2	99.2
Sanchytriaceae	463	49	35.485	1.1111e+07	1	NA	NA
Sarocladiaceae	496	57	52.2333	32827674	8	99.7	99.5
Schizoparmaceae	524	48	50.7	39051538	NA	NA	NA
Schizophyllaceae	545.5	46.5	57.33	45440172	1	NA	NA
Schizoporaceae	570	46	49.4	44406206	NA	NA	NA
Schizosaccharomycetaceae	723	34.6667	38.935	1.18784e+07	3.33333	94.6667	91.5
Sclerodermataceae	591	55	48.6	56144862	NA	NA	NA
Sclerotiniaceae	461.286	46.9714	40.651	4.45991e+07	2.47059	99.3706	98.8588
Serendipitaceae	530	48.5	49.85	3.14096e+07	2	99.1	99.1
Serpulaceae	569	45	45.3	42797233	6	99.8	99.3
Sigmoideomycetaceae	NA	NA	56	18203817	NA	NA	NA
Sordariaceae	495.4	53	50.593	3.94521e+07	1.375	89.15	83.95
Sparassidaceae	558	51	51.45	40216439	14	98.95	95.95
Sphaerobolaceae	629	42	45.9	176372157	1	NA	NA
Sphaerophragmiaceae	586	31	33.8	1018398822	10	97.1	87.2
Spizellomycetaceae	NA	NA	47.7	23534240	1	NA	NA
Sporidiobolaceae	520.818	42.9091	61.4818	2.09983e+07	6.5	99.96	99.64
Sporocadaceae	484.333	44	50.425	5.26947e+07	6	100	100
Sporormiaceae	460	49	53.35	26435995	NA	NA	NA
Spragueidae	NA	NA	23.4	4980876	NA	NA	NA
Stachybotryaceae	497.75	55.75	51.95	4.00244e+07	1	NA	NA
Steccherinaceae	569	43	52	34146039	1	NA	NA
Stereaceae	532.5	49.5	52.85	5.20394e+07	25	99.7	96.8
Stictidaceae	535	51	52.6	28667544	1	NA	NA
Strophariaceae	616.571	42.5714	48.95	4.94549e+07	5.33333	96.9667	93.6333
Suillaceae	606.091	50.5455	47.3652	6.12142e+07	10.4444	99.7462	97.9923
Symbiotaphrinaceae	490	51	51.6	23712134	NA	NA	NA
Symmetrosporaceae	506	41	59.77	20210499	1	NA	NA
Sympoventuriaceae	582.5	54	50.6	33107413	1	NA	NA
Syncephalastraceae	546	34	47.3333	29022212	1.5	100	100
Synchytriaceae	545	44	45.25	23863624	2	100	100
Taphrinaceae	544.5	47.5	48.9275	1.3582e+07	1.42857	97	97
Teloschistaceae	524	54	40.7	44317579	NA	NA	NA
Teratosphaeriaceae	455.3	57.7	53.3462	3.14449e+07	1.8	97.6	97.3667
Tetragoniomycetaceae	529	42	49.8	23756406	NA	NA	NA
Tetraplosphaeriaceae	454	51	53.3	37009770	NA	NA	NA
Thelebolaceae	464	48	49.9	24217994	1	NA	NA
Thelephoraceae	578	49	51.1	3.54939e+07	17	99.8	98.2
Thelohaniidae	NA	NA	26.55	2.1398e+07	1	NA	NA
Thermoascaceae	516	62	48.2	3.26766e+07	4.5	96.5	88.7
Tilletiaceae	608.833	44.3333	56.7143	2.77462e+07	3	99.8	99.2
Tilletiariaceae	625	47	56	18704010	NA	NA	NA
Togniniaceae	504	57	49.6	47465449	1	NA	NA
Trematosphaeriaceae	471	51	51.4	47745773	NA	NA	NA
Tremellaceae	427.5	53	51.9	26137763	1.5	100	100
Trichocomaceae	499.588	58.5882	46.7539	3.20929e+07	3.25	99.64	98.82
Tricholomataceae	610.333	43.6667	45.2	1.0083e+08	2.25	92.4	81.5
Trichomeriaceae	535	52	51.75	2.74773e+07	1	NA	NA
Trichomonascaceae	428.889	40.9259	48.5328	1.17757e+07	1.91176	99.8714	99.5429
Trichosporonaceae	441.739	42.2609	59.4169	27095026	2.08333	99.775	98.525
Trigonopsidaceae	552.333	43.5	40.5	1.14621e+07	2.57143	100	100
Trimorphomycetaceae	424	48	58.8	29888215	9	99.2	96.5
Trypetheliaceae	NA	NA	48.9	32160005	NA	NA	NA
Tubariaceae	597	44	53.5	152547291	NA	NA	NA
Tuberaceae	595.125	48.125	44.7429	1.3163e+08	2	99.2	98.1
Tubulinosematidae	NA	NA	23.1	1.06919e+07	1	NA	NA
Tulasnellaceae	563	54	51	62392858	NA	NA	NA
Tympanidaceae	468	50	48.8	26044277	1	NA	NA
Umbelopsidaceae	549	42	42.55	22618984	1	NA	NA
Umbilicariaceae	486	59.6667	48.8	3.84167e+07	4.33333	96.6	90.1
Unikaryonidae	NA	NA	30.75	22064070	NA	NA	NA
Ustilaginaceae	661.938	46.5882	56.1181	2.15217e+07	9.30769	98.1	95.9625
Valsaceae	516.667	52.6667	50.9833	4.0519e+07	2	99.6	99.2
Venturiaceae	463.333	57	46.8588	4.50815e+07	5	98.76	97.66
Verrucariaceae	488	50	46	37130611	1	NA	NA
Vibrisseaceae	678	50	38.2	73683338	NA	NA	NA
Violaceomycetaceae	572	55	54.2	27323055	NA	NA	NA
Wallemiaceae	507.667	36.3333	45	9985363	1	NA	NA
Xylariaceae	499.25	47.125	46.1	4.81244e+07	3.85714	94.325	90.725
Xylariales family incertae sedis	NA	NA	57.6	46845581	4	100	100
Xylonaceae	515	54	48.1	24337763	NA	NA	NA
Zoopagaceae	NA	NA	43.9	2.5514e+07	1	NA	NA
Zopfiaceae	NA	NA	33.5	152781427	NA	NA	NA
Average	519.74	48.51	47.21	39448741	4.7	98.39	96.17

## Sheet: Taxonomic Genus
Genus	Reference ITS Length	ITS GC Content (%)	Assembly GC Content	Genome Size	ITS Copies	Pairwise Identity (%)	Identical Sites (%)
Aaosphaeria	478	52	49.9	38901049	NA	NA	NA
Absidia	617	45.5	41.35	4.80846e+07	NA	NA	NA
Acaromyces	567	42	57.4	19330111	1	NA	NA
Acaulopage	NA	NA	44.4	11176780	1	NA	NA
Acephala	678	50	38.2	73683338	NA	NA	NA
Aciculoconidium	NA	NA	37.9	18235016	NA	NA	NA
Aciculosporium	492	59	40.1	58836405	1	NA	NA
Acidomyces	461	52	49.5	29347235	4	99.8	99.6
Acremonium	485	57	55.17	28590524	1	NA	NA
Actinomortierella	NA	NA	48.5	3.46893e+07	1	NA	NA
Actinomucor	622	42	35.9	34171183	NA	NA	NA
Aeminium	NA	NA	58.6	22585551	NA	NA	NA
Agaricus	652	43	46.5	30233745	4	99.6	99.2
Agrocybe	633	44.3333	49.1333	4.88097e+07	11.5	99.2	93.2
Akanthomyces	499	50	51	32603708	1	NA	NA
Albatrellus	583	49	44.4	122761634	NA	NA	NA
Albophoma	496	58	56.7	31390562	NA	NA	NA
Alectoria	495	55	39	52597472	1	NA	NA
Alloascoidea	505	31	31.1	24815695	1	NA	NA
Allomyces	595	42	60.5	57060573	NA	NA	NA
Alternaria	482.167	47.1667	49.7933	3.79433e+07	5.8	97.15	94.2
Amanita	599.167	43	46.325	4.52775e+07	26.4	99.75	95.45
Amauroascus	521.5	53	49.3	33547156	1	NA	NA
Amauroderma	NA	NA	50.9	40655687	17	99.97	99.8
Ambrosiella	493	41.5	46.55	27143121	2	98.1	97.1
Ambrosiozyma	625	39	35.6875	1.59984e+07	1	NA	NA
Amesia	472	54	56.6	31024310	19	99.6	96.2
Amniculicola	446	49	47.8	49576578	5	94.6	88.6
Amoeboradix	NA	NA	36.29	10549678	NA	NA	NA
Amorphotheca	459	56	47.6	28632918	1	NA	NA
Ampelomyces	496	NA	45.5	40378121	46	93.3	65.6
Amphirosellinia	495	50	43.8	48177783	4	99.6	99.4
Amylostereum	517	52	54.4	57567124	25	99.7	96.8
Anaeromyces	640	26	16.3	71685009	2	97.5	97.5
Anncaliia	NA	NA	NA	13823425	1	NA	NA
Annulohypoxylon	573.5	49	46.8	38596459	2	99.7	99.5
Antarctomyces	464	48	49.9	24217994	1	NA	NA
Anthracocystis	630.5	45.5	57.795	21110657	2.5	99.7	99.4
Antonospora	NA	NA	41.98	3171376	NA	NA	NA
Antrodiella	NA	NA	51.3	33017182	1	NA	NA
Aotearoamyces	468	50	48.8	26044277	1	NA	NA
Apiotrichum	440.9	41.5	59.008	2.70261e+07	6	99.55	97.05
Aplosporella	516	51	54.3	32818685	NA	NA	NA
Apophysomyces	655.25	36.25	41.625	3.69276e+07	NA	NA	NA
Aquanectria	470	53	47.9	53763490	10	99.5	97.9
Arachnopeziza	NA	NA	45.6	40453245	1	NA	NA
Armillaria	737.6	43.4	44.2	66772535	5	99.9333	99.7333
Arthonia	NA	NA	48.4	33501807	NA	NA	NA
Arthrinium	527.667	47.3333	51.9	4.98781e+07	9	99.9	98.9
Arthrobotrys	585	48	45.05	37348559	12	99	94.2
Arthrocladium	NA	NA	51.8	27195275	1	NA	NA
Arthroderma	570	57	48.7	23563256	3	100	100
Arthromyces	637	46	46.4	50532040	NA	NA	NA
Articulospora	464	47	48.4	41846809	5	99.7	99.4
Ascobolus	498	42	49.3	59529874	1	NA	NA
Ascochyta	452.4	47.6	36.5767	44510758	17.8333	95.7333	85
Ascocoryne	422	55	46.4	34247354	1	NA	NA
Ascodesmis	NA	NA	51.6	27385218	NA	NA	NA
Ascoidea	NA	NA	28.85	18908859	NA	NA	NA
Ascosphaera	528	54	47	20313079	1	NA	NA
Aspergillus	503.68	58.2577	49.0965	3.47908e+07	5.72131	98.8862	97.0448
Asterophora	707	45	51.15	3.4106e+07	NA	NA	NA
Astraeus	750	53	41.4	45099382	NA	NA	NA
Athelia	599	38	46.3	70610382	11	97.8	96
Atkinsonella	531	56	47.3	3.24839e+07	1	NA	NA
Aulographum	NA	NA	52.3	31983478	NA	NA	NA
Aureobasidium	493.5	48.75	50.5225	2.67906e+07	7	99.85	99.6
Auricularia	555.5	48.5	55.52	57088790	3	100	100
Auriculariopsis	543	46	57.1	49873921	1	NA	NA
Austropuccinia	586	31	33.8	1018398822	10	97.1	87.2
Babjeviella	564	41	48.1	15221050	1	NA	NA
Baeospora	NA	NA	NA	61019048	NA	NA	NA
Balansia	526	57	48.6	30153538	1	NA	NA
Barnettozyma	546.25	44.75	40.92	1.14784e+07	1	NA	NA
Basidioascus	NA	NA	58	32128072	1	NA	NA
Basidiobolus	552.5	44	41.25	66771425	2	99.3	98.9
Basipetospora	NA	NA	55.7	33489886	NA	NA	NA
Batrachochytrium	626.5	30	40.5	28369303	9	94.05	88.95
Baudoinia	NA	NA	54.8	21875620	1	NA	NA
Beauveria	495.4	55.8	50.982	3.40334e+07	2.2	99	97
Berkeleyomyces	466	44	51.5	25452129	2	88	88
Beverwykella	460	47	48.2	45966240	NA	NA	NA
Bifiguratus	NA	NA	47.7	19478880	1	NA	NA
Bimuria	NA	NA	44.6	78183505	NA	NA	NA
Bipolaris	501.833	45.8333	49.9167	3.51853e+07	6.33333	98.1	93.275
Biscogniauxia	497	46	47	43749209	8	99.8	99.2
Blastobotrys	472.444	39.7778	46.8	1.37609e+07	2.33333	100	100
Blastomyces	553	58.6	43.2167	4.34464e+07	3.4	99.5	98.25
Blastosporella	715	46	34	48807216	NA	NA	NA
Blumeria	487	50	43.75	140802721	37	99.7	96.3
Blumeriella	NA	NA	43.6	47419685	5	99.9	99.7
Blyttiomyces	NA	NA	53.8	46468912	NA	NA	NA
Boletus	699.5	49.75	49.7333	5.07001e+07	9.5	95.55	90.2
Bondarzewia	527	52	48.9	36721587	1	NA	NA
Botryobasidium	NA	NA	52.3	46674321	1	NA	NA
Botryosphaeria	493.5	54.5	53.05	4.98149e+07	2	100	100
Botryotinia	524.5	46	39.575	4.82953e+07	1	NA	NA
Botryozyma	568	32	28.1	17208214	12	100	100
Botrytis	451.857	45.9286	40.55	4.58342e+07	3.375	99.6667	98.9
Brettanomyces	405.4	43.6	41.214	1.15465e+07	4.4	98.3	95.95
Bretziella	493	42	47.1	26782037	1	NA	NA
Bullera	446	43	54.3	19417308	NA	NA	NA
Butyriboletus	NA	NA	49	33976981	97	99.8	91.7
Byssoonygena	NA	NA	48.2	27454949	NA	NA	NA
Byssothecium	NA	NA	48.9	49288729	NA	NA	NA
Cadophora	496	49	48	48945047	1	NA	NA
Cairneyella	462	45	47.6	50693610	1	NA	NA
Calcarisporium	481	52	49.7	44986109	2	99.8	99.8
Caloboletus	669	50	48.1	32432472	NA	NA	NA
Calocera	406	47	56.6	31171080	1	NA	NA
Calocybe	637	40	46.1667	53303269	NA	NA	NA
Calonectria	462.778	51.1111	47.5538	6.0554e+07	1.33333	100	100
Candida	451.167	42.8571	40.3116	1.33282e+07	2.69811	98.7125	97.125
Candolleomyces	606	45	50.2	60609341	1	NA	NA
Cantharellus	1011.33	53.6667	49.425	1.07135e+08	2.33333	95.6	93.65
Capniomyces	NA	NA	37.3	24845880	NA	NA	NA
Capronia	545	53.5	53.1	2.73486e+07	NA	NA	NA
Catenaria	615	41	56	41337528	5	98.3	97
Caulochytrium	NA	NA	66.4	21796879	NA	NA	NA
Celoporthe	NA	NA	54.6	41392377	10	98.7	96.7
Cenococcum	445	51	37.5	177557160	1	NA	NA
Cephaloascus	592.5	39.5	35.75	1.51618e+07	1	NA	NA
Ceraceosorus	NA	NA	55.45	2.51191e+07	5	98.2	96.4
Cerataphis	NA	NA	56	25465455	NA	NA	NA
Ceratobasidium	648	40	50.8	38567257	NA	NA	NA
Ceratocystiopsis	NA	NA	59.1	2.10186e+07	1.5	100	100
Ceratocystis	555	42	48.4111	2.92572e+07	1.33333	99.75	99.6
Cercospora	447.429	53	51.6385	3.63128e+07	1.55556	98.7	96.9
Cetradonia	NA	NA	48.2	19465049	NA	NA	NA
Chaetomium	490.333	56	47.4	32565580	2	98.9	98.4
Chalara	435	49	47.6	52432785	1	NA	NA
Chalaropsis	448	44	52.55	2.36198e+07	1	NA	NA
Chiua	NA	NA	NA	45918281	NA	NA	NA
Chlorencoelia	565	51	NA	44380449	1	NA	NA
Chlorociboria	447	53	43.1	33056518	2	88.8	88.8
Choanephora	549	37	37.4	29096908	NA	NA	NA
Choiromyces	592	55	43.7	126035033	NA	NA	NA
Chondrostereum	659	39	47.4	41257385	1	NA	NA
Chroogomphus	NA	NA	45.7	205402620	NA	NA	NA
Chrysoporthe	500	51	53.6	4.63797e+07	3	100	100
Chrysosporium	NA	NA	51.1	2.76975e+07	NA	NA	NA
Chytriomyces	NA	NA	47.8	35973405	NA	NA	NA
Ciboria	411	55	41.56	39301093	NA	NA	NA
Ciborinia	452	46	42.5	40732201	1	NA	NA
Citeromyces	616	43	43.6	21739209	1	NA	NA
Cladobotryum	NA	NA	47.8	39087229	23	95.2	61.6
Cladonia	569.75	52.75	45.42	3.57041e+07	1.33333	99.8	99.8
Cladophialophora	542.4	53.2	52.574	3.50862e+07	1	NA	NA
Cladosporium	463.333	52.3333	53.6	30978644	1.66667	99.65	99.65
Clarireedia	497	54	45.0667	4.31076e+07	1.66667	98.4	98.4
Clathrospora	NA	NA	51.9	37388950	1	NA	NA
Clavaria	557	39	NA	70469476	NA	NA	NA
Clavariopsis	440	47	49.3	34180246	1	NA	NA
Claviceps	525.188	56.125	47.9	3.37561e+07	1	93.8	93.8
Clavispora	325	47.5	46.75	11778751	3	98.7	97.4
Clavulina	NA	NA	49.7	41628453	NA	NA	NA
Clitocybe	587	44	45.9	59334347	NA	NA	NA
Clitopilus	580	43	49.25	36926258	5	100	100
Clohesyomyces	NA	NA	49.6	49677730	NA	NA	NA
Clonostachys	484	51	48.6	60683581	7	99.9	99.6
Coccidioides	535	54	46.23	2.86437e+07	10.5	99.7	98.7
Coccinonectria	470	52	50.8	26312792	1	NA	NA
Cochlonema	NA	NA	53.7	16841201	NA	NA	NA
Coemansia	NA	NA	45.4	21837878	1	NA	NA
Cokeromyces	585	33	30.4	29343587	NA	NA	NA
Coleophoma	NA	NA	48.4	4.15664e+07	NA	NA	NA
Colletotrichum	491.409	53.7955	49.7675	5.90978e+07	4.70968	96.185	91.845
Collybia	776	39	50.6	46064087	NA	NA	NA
Conidiobolus	632	24	27.15	6.68995e+07	2	89.6	89.6
Coniella	524	48	50.7	39051538	NA	NA	NA
Coniferiporia	631	47	50.5	39347566	NA	NA	NA
Coniochaeta	491.333	53.6667	53.225	3.40859e+07	1.33333	97.1	97.1
Coniophora	643	43	52.3	42968544	NA	NA	NA
Coniosporium	492	53	52.1	28645321	NA	NA	NA
Coniothyrium	497	47	NA	32750135	NA	NA	NA
Coprinellus	603	48	53.15	6.83432e+07	40	99.6	90
Coprinopsis	618	50	50.1	3.61406e+07	1	NA	NA
Coprinus	581	44	42.1	30625501	1	NA	NA
Cordyceps	495.286	58.1429	52.0871	3.45016e+07	1.6	99.8	99.6
Corinectria	462	55	50	42250300	1	NA	NA
Coriolopsis	559	48	55.5	39875335	5	100	100
Cortinarius	591	46	44.3	63450306	1	NA	NA
Corynespora	475	52	52	3.95797e+07	19.5	99.1	96
Crassisporium	618	46	48.7	37117181	NA	NA	NA
Crepidotus	641	42	46.8	38577924	NA	NA	NA
Cronartium	616.667	33	41.6	7.98355e+07	NA	NA	NA
Crucibulum	667	41	45.5	44728771	NA	NA	NA
Cryomyces	NA	NA	53.85	34231943	1	NA	NA
Cryphonectria	578	48.2	52.5571	4.03106e+07	1.14286	100	100
Cryptococcus	465.167	43.6667	49.9557	2.04478e+07	16.6	99.9	99.5
Cucumispora	NA	NA	26.1	32414047	1	NA	NA
Cucurbitaria	458	49	49.3	32905402	3	91.7	87.5
Cudoniella	475	53	45.7	58976596	1	NA	NA
Cunninghamella	647	35.5	25.2667	31596028	NA	NA	NA
Curvularia	500.333	47	50.975	3.3448e+07	1.66667	100	100
Cutaneotrichosporon	439.167	42.3333	59.4875	2.57908e+07	1.6	100	100
Cyanodermella	535	51	52.6	28667544	1	NA	NA
Cyathus	676	43	43.3	91180015	NA	NA	NA
Cyberlindnera	502.167	42.5	44.59	1.23842e+07	2.33333	99.6	98.55
Cylindrobasidium	NA	NA	51.9	31574086	NA	NA	NA
Cylindrocarpon	458	55	53.3	44312118	1	NA	NA
Cylindrodendrum	454	51	51.8	48811092	NA	NA	NA
Cystobasidiopsis	536	40	56.2	22180604	NA	NA	NA
Cystobasidium	559	44	49.7	21721408	NA	NA	NA
Cystofilobasidium	533.75	45.75	62.9	2.37264e+07	1	NA	NA
Cytospora	526	51	52.1	38409385	2	100	100
Dacryopinax	NA	NA	52	29503487	1	NA	NA
Dactylella	526	46	46	37713459	1	NA	NA
Dactylellina	NA	NA	45.3	39531920	1	NA	NA
Dactylonectria	456	52	50.1	6.11039e+07	1	NA	NA
Daedalea	560	45	54.8	32736329	NA	NA	NA
Daldinia	488.25	48	44.825	3.74591e+07	4	99.8667	99.4667
Danielozyma	313	49	46.6	10701656	1	NA	NA
Davidsoniella	473	45	45.025	35606437	5.5	99.5	97.6
Deakozyma	287	44	47.8	11752853	NA	NA	NA
Debaryomyces	558.6	37.8	36.2383	1.19275e+07	2.16667	100	100
Decorospora	510	47	52.2	30559368	NA	NA	NA
Delitschia	NA	NA	48.5	31159062	NA	NA	NA
Delphinella	670	50	48.1	29209081	1	NA	NA
Dendrothele	NA	NA	44.6	130650616	1	NA	NA
Dentipellis	505	47	54	32180624	1	NA	NA
Diaporthe	487.857	54	49.9889	5.83765e+07	2	87.1333	87.1333
Dichomitus	553	49	55	42748430	2	100	100
Dictyocoela	NA	NA	30.75	22064070	NA	NA	NA
Dictyopanus	573	45	NA	49366550	6	98.2	94.8
Dicyma	NA	NA	57.6	46845581	4	100	100
Diddensiella	465	38	44.6	12007881	1	NA	NA
Didymella	450.857	47.4286	52.8429	3.55499e+07	4	99.95	99.55
Didymobotryum	NA	NA	54.7	41729728	NA	NA	NA
Didymosphaeria	NA	NA	41.6	61207694	1	NA	NA
Dimargaris	NA	NA	48.1	30654840	NA	NA	NA
Dioszegia	408.5	40.5	53.4	19969729	NA	NA	NA
Diplocarpon	579	58	49.6	27574209	1	NA	NA
Diplodia	495.5	53.75	56.85	3.56069e+07	1	NA	NA
Dipodascus	465	25	38.45	15731557	1	NA	NA
Dirinaria	NA	NA	49.1	31679228	NA	NA	NA
Dissoconium	478	60	52.6	26537235	NA	NA	NA
Dissophora	573.5	40	49.6	38786283	1	NA	NA
Diutina	332.5	46	51.35	1.32729e+07	1	NA	NA
Diversispora	455	35	25.1	156576535	8	96.8	91.8
Dothidotthia	459	48	47.9	34433519	4	92.5	86.7
Dothistroma	446	52	53.1	30209431	1	NA	NA
Drechmeria	487	60	54.91	32831003	2	100	100
Drechslerella	490.5	48	50.85	2.8303e+07	1	NA	NA
Edhazardia	NA	NA	22.8	51348006	NA	NA	NA
Elaphomyces	489	62	45.6	54153615	1	NA	NA
Elsinoe	528.333	57	50.62	2.75705e+07	1.6	100	100
Emergomyces	541.333	59.6667	44.4667	3.25395e+07	4.5	99.95	99.8
Emmonsia	531	58	45.2	30697411	1	NA	NA
Encephalitozoon	NA	NA	43.1325	2288449	5	100	100
Endocalyx	NA	NA	45.4	44773950	1	NA	NA
Endocarpon	488	50	46	37130611	1	NA	NA
Endoconidiophora	478	41	45.4	32574286	1	NA	NA
Endocronartium	NA	NA	40.9	56940338	1	NA	NA
Endogone	527	24	38.9	95552741	NA	NA	NA
Enterocytozoon	NA	NA	29.6	3.55713e+06	14	98	88.2
Enterospora	NA	NA	40.2	3095385	NA	NA	NA
Entoloma	531	40	48.3	67334000	NA	NA	NA
Entomophthora	NA	NA	37.7	1228087946	NA	NA	NA
Entomortierella	NA	NA	41.4667	3.73932e+07	1	NA	NA
Entonaema	NA	NA	43.4	39197785	4	99.8	99.6
Epichloe	502.111	55.8333	44.5733	4.4851e+07	5.92308	95.5429	91.8571
Epicoccum	449.667	46.6667	52.0333	3.39172e+07	1.33333	100	100
Eremomyces	465	60	52.2	26864015	NA	NA	NA
Eremothecium	566.667	44.3333	43.4375	9.20155e+06	24	100	100
Erysiphe	561	54	42.0667	6.46311e+07	7.5	99.6	98.5
Erythrobasidium	526.5	41.5	50.45	3.00413e+07	1	NA	NA
Escovopsis	548	61	56.6	27378841	1	NA	NA
Esteya	NA	NA	49.5	33968937	NA	NA	NA
Eutypa	460	50	46.6	54005819	1	NA	NA
Evansstolkia	NA	NA	49.7	25946254	1	NA	NA
Evernia	494	51	48.9	40346456	1	NA	NA
Exidia	509	50	56	78161169	NA	NA	NA
Exophiala	528.222	52.2222	51.1582	3.23927e+07	4	99.65	98.9
Exserohilum	514	47	51.2	43013545	2	100	100
Exutisphaerella	452	51	52.5	26520711	NA	NA	NA
Falciphora	472	53	56.5	50779446	NA	NA	NA
Fibroporia	581	41	51.1	28378039	1	NA	NA
Filobasidium	543	41	51.4	2.31101e+07	1	NA	NA
Fistulina	460	51	50.2	33847808	NA	NA	NA
Flammula	565	47	48.4	75008219	2	100	100
Flammulina	714.5	49.5	49.78	36551525	8	100	100
Floccularia	569	40	43.3	28760771	11	99.9	99.3
Fomitiporia	693	41	41.7	63354419	1	NA	NA
Fomitopsis	575	45	55.1667	42123589	3.33333	100	100
Fonsecaea	547.2	51.2	52.3667	3.44551e+07	1.2	100	100
Fragosphaeria	560	60	54	34748420	22	99.6	96.4
Friedmanniomyces	NA	NA	56.55	42271405	2	93.4	93.4
Furcasterigmium	472	55	57.7	40320693	NA	NA	NA
Furculomyces	NA	NA	31.7	28123040	1	NA	NA
Fusarium	462.196	50.6072	48.7815	4.24039e+07	2.58156	99.35	98.0583
Gaeumannomyces	471	55	56.3	43768664	NA	NA	NA
Galactomyces	NA	NA	35.7	23394681	1	NA	NA
Galerina	561	44	48	59418196	1	NA	NA
Gamarada	NA	NA	46.3	58188791	NA	NA	NA
Gamsiella	NA	NA	48.9	36027825	1	NA	NA
Ganoderma	552.25	48	55.54	4.91251e+07	6	96.3	84.5
Gautieria	NA	NA	49.9	122807766	4	99.9	99.8
Gelatoporia	548	49	53.6	38969650	1	NA	NA
Geosiphon	NA	NA	28.4	128319586	NA	NA	NA
Geosmithia	507	57	53.7667	2.88121e+07	1	NA	NA
Geotrichum	284	36	49.6	2.78241e+07	3	100	100
Gigaspora	420.5	32	26.05	6.7048e+08	2	90.7	90.7
Glaciozyma	557	40	59.7	20033549	2	100	100
Glarea	NA	NA	45.8	39509734	1	NA	NA
Gliomastix	540	56	54.8	42385401	NA	NA	NA
Gloeophyllum	537	46	52.9	37178225	NA	NA	NA
Gloeostereum	615	43	42.2	38655575	4	100	100
Glomus	452	33	NA	170930935	1	NA	NA
Glonium	NA	NA	48.2	40521621	1	NA	NA
Golovinomyces	510.5	54	42.05	97905900	1	NA	NA
Gomphillus	647	35	46	23861785	1	NA	NA
Gomphus	NA	NA	NA	116108881	NA	NA	NA
Gonapodya	NA	NA	52.3	48794828	NA	NA	NA
Gongronella	589	44	48.2	34723466	NA	NA	NA
Grammothele	546	49	56.7	42321318	6	99.8	99.4
Graphilbum	533	52	55.7	34270891	1	NA	NA
Grifola	593	51	50	39289314	5	99.5	98.7
Groenewaldozyma	335	40	43.4	12292930	1	NA	NA
Grosmannia	571.333	62.3333	56.2333	2.7968e+07	19.5	99.45	92.55
Gryganskiella	NA	NA	47.5	42943035	1	NA	NA
Guyanagaster	NA	NA	45.5	53686691	NA	NA	NA
Gymnopilus	556	43	47.95	5.3063e+07	1	NA	NA
Gymnopus	702	41.6667	45.6333	7.18505e+07	3	99.8	99.6
Gyrodon	691	49	49	43048674	NA	NA	NA
Hamiltosporidium	NA	NA	25.9	2.11962e+07	2	100	100
Hanseniaspora	654.167	37.5	33.84	1.03208e+07	3.14286	99.5333	97.9
Haplosporangium	NA	NA	48	4.19444e+07	1	NA	NA
Hawksworthiomyces	NA	NA	51.3	43817023	1	NA	NA
Hebeloma	639	46	48.4	38226047	1	NA	NA
Helicocarpus	534	59	48	32035056	NA	NA	NA
Heliocybe	538	48	53	31948515	NA	NA	NA
Helminthosporium	488	49	49.1	34531622	NA	NA	NA
Hemileia	600	33	32.2	201427718	12	99.1	95.9
Hepatospora	NA	NA	22.4	4570278	NA	NA	NA
Hericium	542	48.3333	52.8767	4.48812e+07	2.33333	99.3	98.9
Herpomyces	NA	NA	40.2	14996527	1	NA	NA
Hesseltinella	NA	NA	46.3	27216191	NA	NA	NA
Heterobasidion	547.333	50.6667	52.7	3.31321e+07	7	99.7	97.6
Heterodermia	455	49	45.6	38736376	NA	NA	NA
Hirsutella	490.333	59	50.8	45462125	1	NA	NA
Histoplasma	539	60	46.3	33030326	2	100	100
Holtermannia	437	48	55.2	20721755	NA	NA	NA
Holtermanniella	474	45	52.7	17735411	NA	NA	NA
Homolaphlyctis	NA	NA	49.6	26111666	1	NA	NA
Hortaea	458	56.5	54.5	36831171	5	99.6	99.1
Huntiella	464	42	47.96	2.76839e+07	1	NA	NA
Hyaloscypha	470.667	50.6667	42.6	6.5217e+07	NA	NA	NA
Hydnomerulius	648	47	50.6	38278792	NA	NA	NA
Hydnum	549	42	47.9	67135451	1	NA	NA
Hygrocybe	NA	NA	48.5	67958227	NA	NA	NA
Hygrophorus	509.5	40.5	46.55	5.23914e+07	3	96.5	94.8
Hymenopellis	738	45.5	50.4	79480406	NA	NA	NA
Hymenoscyphus	468.5	51.8	43.4182	5.71471e+07	1	NA	NA
Hymenotorrendiella	NA	NA	43.7	56478799	1	NA	NA
Hyphodiscus	NA	NA	46.8	35160837	6	99.5	98.7
Hypholoma	608	41	50.55	48892502	1	NA	NA
Hyphopichia	343	42.75	40.268	1.33007e+07	4.75	99.5	98.25
Hypocrella	NA	NA	53.1	28856456	1	NA	NA
Hypomontagnella	494	45	46.3	4.18478e+07	3	100	100
Hypomyces	NA	NA	46.3	4.12408e+07	12.5	99.2	93.5
Hypoxylon	549	50.25	45.38	4.15225e+07	7.75	99	97.85
Hypsizygus	594	46	45.69	41913077	6	99.5	99
Hysterangium	NA	NA	44.1	111842964	34	97.4	74.4
Hysterium	742	54	48.5	38249691	1	NA	NA
Ilyonectria	455.5	52	50.25	6.09468e+07	2	100	100
Imshaugia	497	56	47.3	35914147	NA	NA	NA
Infundibulicybe	575	40	49.9	65973163	9	99.8	99.1
Irpex	591	45	49.5	44362654	5	99.8	99.7
Jaapia	555	46	49.7	45045899	1	NA	NA
Jackrogersella	NA	NA	45.8	38501162	3	100	100
Jaminaea	NA	NA	59.4	16615586	NA	NA	NA
Jimgerdemannia	NA	NA	43.6	2.05492e+08	3	82	74.4
Juglanconis	513	50.5	42.8	4.99462e+07	1	NA	NA
Kabatiella	NA	NA	50.7	23602720	NA	NA	NA
Kalaharituber	622	41	46.2	78991767	3	99.2	98.9
Kalmanozyma	665	46	58.1	17325407	1	NA	NA
Karstenula	511	54	47.6	45074449	4	91	83.7
Kazachstania	690.176	43.8235	34.8435	1.40122e+07	11.7857	99.8	96.1833
Kluyveromyces	632.2	42.75	39.2283	1.03396e+07	1.5	100	100
Knoxdaviesia	549	47.5	52.75	35513479	1	NA	NA
Knufia	535	52	51.7	27759230	1	NA	NA
Kockovaella	446	47	52.2	17465713	5	100	100
Kodamaea	320.5	36	42.5	1.53266e+07	7	97.9	95.4
Komagataella	NA	NA	41.415	9339648	7.5	99.1	95.7
Krasilnikovozyma	NA	NA	47.7	23175195	NA	NA	NA
Kregervanrija	397	36	31.23	12851585	8.5	97.7	91
Kretzschmaria	558	46	47.1	46527006	3	78.8	68.7
Kuraishia	564	40.5	47.2	1.21535e+07	1	NA	NA
Kurtzmaniella	532	36	33	12126438	1	NA	NA
Kwoniella	504.5	49	49.0333	2.38523e+07	1	NA	NA
Laburnicola	486	55	44.4	64007018	23	99.9	99.8
Laccaria	596.333	41.3333	46.9667	58712596	9	99.95	99.9
Lachancea	613.2	42.4	44.607	1.07824e+07	2.4	100	100
Lachnellula	465.833	52.1667	44.8857	4.3704e+07	1	NA	NA
Lachnum	NA	NA	NA	74582935	1	NA	NA
Lactarius	617.857	49.5714	50.7	6.25684e+07	1.16667	100	100
Lactifluus	575.667	50	49.95	4.79787e+07	1	NA	NA
Laetiporus	526	51	NA	51778905	3	93.6	90.4
Lanzia	500	47	43.1	40250382	1	NA	NA
Lasallia	484.5	64	49.65	40218873	6	96.6	90.1
Lasiodiplodia	453.667	52	54.7667	4.23948e+07	8.5	99.8	98.5
Lecanicillium	520	54.5	51.3	40354114	NA	NA	NA
Lecanosticta	476	54	50	38424700	1	NA	NA
Lentinula	670	38	46.08	45870312	14	99.9	99.6
Lentinus	568	47	53.55	3.87923e+07	NA	NA	NA
Lentithecium	NA	NA	48	54688705	NA	NA	NA
Lepidopterella	NA	NA	46.2	45668136	NA	NA	NA
Lepiota	NA	NA	49	49247364	5	99.7	99.5
Lepista	588	42	45.535	4.12597e+07	1	NA	NA
Leptographium	576.5	63.5	55.85	2.75469e+07	1	NA	NA
Leptosphaeria	483	47	47.2	40037365	31.5	96.05	83.9
Leptoxyphium	452	55	51.4	25022896	1	NA	NA
Letharia	497	54.5	39.185	50751852	4	99.9	99.8
Leucoagaricus	632.5	46.5	41.2	73777182	13	91	89.15
Leucocalocybe	597	43	47.1	45985151	4	100	100
Leucosporidium	519	42.5	58.65	26539939	2	100	100
Lichtheimia	730	42	42.645	3.27086e+07	67	99.9	95.6
Lignosus	591	49	53.6	34312868	NA	NA	NA
Limonomyces	NA	NA	NA	36136062	2	NA	NA
Linderina	715	40	54.1	26202545	1	NA	NA
Lindgomyces	NA	NA	42	69030646	1	NA	NA
Lineolata	NA	NA	56.1	31143728	1	NA	NA
Linnemannia	550.333	39.3333	47.6	4.71882e+07	1	NA	NA
Lipomyces	440.625	37.875	45.5333	16536186	1.33333	100	100
Lizonia	NA	NA	52.3	51521545	NA	NA	NA
Lobosporangium	NA	NA	41.6	42768949	NA	NA	NA
Lodderomyces	465	40	37.1	16382369	4	98.8	97.7
Lomentospora	497	51	51.48	37627092	3	93.9	91.4
Lophiostoma	520	50	50.8	42575690	NA	NA	NA
Lophiotrema	466	53	49.4	48642237	NA	NA	NA
Lophium	492	48	50	43412209	1	NA	NA
Lunasporangiospora	NA	NA	47.8	40535554	1	NA	NA
Lyophyllum	593	43	48.575	54423383	3.33333	100	100
Macrocybe	NA	NA	49.8	41233351	10	98.7	94.3
Macrocystidia	572	44	NA	46746859	NA	NA	NA
Macrolepiota	653	43	48.2	5.05825e+07	NA	NA	NA
Macrophomina	494	52	52.2	49808069	7	99.8	99.4
Macroventuria	450	47	52.6	33336106	1	NA	NA
Madurella	550	55	54.7	35284308	1	NA	NA
Magnaporthiopsis	446.667	56.6667	56.4	3.96219e+07	1.5	100	100
Magnusiomyces	372	31	37.45	2.03297e+07	1.5	100	100
Malassezia	673.4	51.7	58.454	7.97168e+06	3.45455	99.9167	99.8167
Malbranchea	654	65	49.8	25052579	1	NA	NA
Marasmius	438	42	46.715	5.19101e+07	NA	NA	NA
Margaritispora	NA	NA	45.8	42517347	7	99.1	97.3
Marssonina	485	57.6667	43.9333	4.69301e+07	1	NA	NA
Martiniozyma	340	40	27.9	16223971	1	NA	NA
Massarina	461	53	49.7	38236937	6	93	85
Massariosphaeria	NA	NA	50.3	42105601	1	NA	NA
Massospora	NA	NA	37.65	1.41044e+09	NA	NA	NA
Megacollybia	625.5	40	45.4	9.46573e+07	1	NA	NA
Meira	540	37.5	41.6	1.76996e+07	1	NA	NA
Melampsora	585	40.3333	41.8143	7.08421e+07	13	99.85	99
Melanogaster	673	48	50	49614189	1	NA	NA
Melanomma	442	47	50.7	42094923	NA	NA	NA
Memnoniella	496	57	49.8	43681955	NA	NA	NA
Metarhizium	491.125	51.875	50.1025	3.92206e+07	10.4	99.25	91.1
Metchnikovella	NA	NA	32.8	5835091	NA	NA	NA
Metschnikowia	295.036	41.9259	45.8388	1.61954e+07	1.80769	92.4875	91.85
Meyerozyma	520	42.5	45.125	10304308	3	99.5	98.6
Microbotryum	590.5	45.5	56	2.90343e+07	11.3333	99.4933	97.3167
Microcyclospora	464	59	52.6	2.48518e+07	1	NA	NA
Microcyclosporella	457	58	52.7	27977477	1	NA	NA
Microdochium	466	47	57.1	38835037	NA	NA	NA
Microsporum	649	61	47.5	23263091	5	99.9	99.8
Microthyrium	NA	NA	43.8	37120677	NA	NA	NA
Middelhovenomyces	470	32	40.8	15073782	1	NA	NA
Millerozyma	576.5	38.5	41.38	16262762	3	100	100
Mitosporidium	NA	NA	43	5635072	1	NA	NA
Mixia	NA	NA	55.5	13634488	6	98.6	98.7
Modicella	NA	NA	46.5	43601575	1	NA	NA
Moelleriella	NA	NA	53.6	30871875	NA	NA	NA
Moesziomyces	686.5	48.5	60.85	18149246	28	99.8	97.1
Mollisia	480	51	47.6	48876257	1	NA	NA
Monacrosporium	508	50	44.3	43120050	NA	NA	NA
Monascus	492	57.6667	49.0667	25394780	14	98.9333	93.7333
Monilinia	449	48	40.4717	4.3263e+07	1.66667	99.125	99.125
Moniliophthora	652	42	47.1	4.20238e+07	1	NA	NA
Monosporascus	502	46.5	38.6	88434587	1	NA	NA
Morchella	742.2	52.2	46.938	5.60451e+07	1.75	100	100
Mortierella	584	41	49.85	3.80448e+07	1.25	100	100
Mrakia	551	42.3333	54.175	2.71207e+07	12.3333	99.7	94.8
Mucidula	709	46	50	61732987	4	99.9	99.9
Mucor	557.75	35.125	37.1	4.29765e+07	2.5	94.7333	94.6
Mycena	593.5	44	52.0333	1.14942e+08	13.5714	99.3933	96.6667
Mycosphaerella	457	55.5	50.4	3.16297e+07	NA	NA	NA
Mycosphaerelloides	454	59	52.5	33743376	1	NA	NA
Myochromella	NA	NA	47	53072152	NA	NA	NA
Myriangium	NA	NA	52.2	25685045	NA	NA	NA
Myriosclerotinia	451.333	46	39.2	42940162	1	NA	NA
Mytilinidion	555	38	50.5	47275052	NA	NA	NA
Nadsonia	484	37	38.75	16209355	1	NA	NA
Naematelia	418	45	49.3	19786307	1	NA	NA
Naganishia	533.2	43	53.04	1.99046e+07	1	NA	NA
Nakaseomyces	678	40	37.75	1.08538e+07	1	NA	NA
Nakataea	443	55	59	34856666	NA	NA	NA
Nakazawaea	553.5	38	36.9333	1.20164e+07	1	NA	NA
Nannizzia	578	58	48.4	23272942	4	99.9	99.8
Nannizziopsis	536	64	40.38	31543341	5	96	90.5
Naumovozyma	687.5	43.5	35.47	1.23736e+07	1.5	100	100
Neoboletus	NA	NA	NA	4.52993e+07	1.5	96	96
Neobulgaria	502	55	43.5	39586693	1	NA	NA
Neocallimastix	638	33	18.2	193032486	5	99.2	98
Neocamarosporium	495	49	49	45667487	2	80.9	80.9
Neofusicoccum	491.2	54	56.26	4.3156e+07	1	NA	NA
Neohortaea	NA	NA	56.5	20432448	1	NA	NA
Neolecta	NA	NA	44.2	14182604	1	NA	NA
Neolentinus	560	47	50.8	35640188	NA	NA	NA
Neonectria	473.667	53.1667	52	4.26058e+07	1	NA	NA
Neonothopanus	NA	NA	NA	103544009	18	98.3	89.7
Neopestalotiopsis	462	42	50.2	50463625	1	NA	NA
Neoscytalidium	490	57	54.3	42687746	1	NA	NA
Neospermospora	NA	NA	33.7	44270279	1	NA	NA
Neurospora	495.333	53.1111	50.4367	3.95175e+07	1.42857	89.15	83.95
Nigrograna	447	50	47.9	51710636	NA	NA	NA
Nigrospora	466	48	57.7	4.74834e+07	24.5	99.45	94.05
Nosema	NA	NA	27.625	1.04839e+07	7.66667	97.4333	93.5667
Nothophaeocryptopus	442	55	52.7	33964036	NA	NA	NA
Novakomyces	NA	NA	43.8	14339745	11	98.5	95.5
Obba	NA	NA	53.6	34037596	NA	NA	NA
Ochroconis	510	55	52.1	34434357	1	NA	NA
Oehlia	466	36	NA	170598938	2	88.9	88.9
Ogataea	652	40.75	42.9176	1.15046e+07	1.25	99.8	99.5
Oidiodendron	470	57	47.1	46426256	1	NA	NA
Oidium	554.5	54.5	38.2	52132045	NA	NA	NA
Olpidium	NA	NA	58.7	28244625	NA	NA	NA
Omphalotus	671	44	47.5	27993721	NA	NA	NA
Onygena	NA	NA	48.2	21705054	1	NA	NA
Opeltia	512	53	41.9	34468235	NA	NA	NA
Ophidiomyces	NA	NA	47	21865028	NA	NA	NA
Ophiobolus	505	47	51.7	41683814	NA	NA	NA
Ophioceras	501	51	56.8	42983319	1	NA	NA
Ophiocordyceps	492	62	51.3871	3.71566e+07	5.5	96.4	86.85
Ophiognomonia	513	46	51.9	49647577	1	NA	NA
Ophiostoma	574	60.3333	53.45	30122309	1.5	100	100
Orbilia	602	50	44.5	40072829	1	NA	NA
Ordospora	NA	NA	38.5	2290528	1	NA	NA
Pachysolen	NA	NA	30.3	12596242	1	NA	NA
Paecilomyces	465.333	58.6667	46.7	35487073	4.33333	98.2	94.2
Pallidocercospora	443	54	52.8	36952682	1	NA	NA
Panaeolus	585.5	46	46.5	47600128	2	100	100
Papiliotrema	439.5	42	57.3	20905455	1	NA	NA
Paracoccidioides	566	63	43.65	31438894	7.5	99.85	99.4
Paradendryphiella	482	47	52.1	27384128	1	NA	NA
Paramicrosporidium	378	42	47.42	7191472	1	NA	NA
Paramyrothecium	508	55	51.7	45146022	1	NA	NA
Paraphaeosphaeria	509	53.5	50.7	43193467	77	99.95	98.6
Parasitella	647	37	39.8	44910645	1	NA	NA
Parastagonospora	497.5	45	50.515	3.6767e+07	NA	NA	NA
Pascua	441	42	59.2	33698914	NA	NA	NA
Passalora	448.5	51.5	50.55	4.64363e+07	1.5	100	100
Patellaria	NA	NA	46.2	28693344	1	NA	NA
Paxillus	667	50.5	49.3333	4.90248e+07	1	NA	NA
Pecoramyces	579	28	17	100954185	101	97.7	83.6
Peltaster	485	46	51.94	18987130	7	99.4	98.8
Penicilliopsis	501	58	49.9	26088231	NA	NA	NA
Penicillium	500.816	56.3684	48.3805	3.20887e+07	4.2069	98.8545	95.7
Periconia	460	55	47.3	54992973	NA	NA	NA
Periglandula	NA	NA	50.6	35301553	1	NA	NA
Pestalotiopsis	495.5	45	51	54951470	11	100	100
Peterozyma	585	38	38.05	1.33139e+07	1	NA	NA
Pezicula	476.5	53.5	42.8	5.85126e+07	1	NA	NA
Phaeoacremonium	504	57	49.6	47465449	1	NA	NA
Phaeomoniella	507	50	47.5	26588953	NA	NA	NA
Phaeotremella	420.5	45.5	46.3	21719101	NA	NA	NA
Phaffia	624	50	46.7	1.92793e+07	33	99.95	99.2
Phaffomyces	NA	NA	31.5667	1.23187e+07	NA	NA	NA
Phanerochaete	590	46	52.9	46293325	1	NA	NA
Phanerodontia	553	46	56.5	39205125	8	99.8	99.6
Phellinidium	NA	NA	47.1	28590294	1	NA	NA
Phellinus	NA	NA	42.3	30687398	NA	NA	NA
Phenoliferia	512	42	50.6	15890627	NA	NA	NA
Phialemoniopsis	465	47	54.8	40366568	1	NA	NA
Phialocephala	474	52	44	69693031	1	NA	NA
Phialophora	530.25	53	53.5625	3.28039e+07	1	NA	NA
Phlebia	590	45	50.2	36510643	1	NA	NA
Phlebiopsis	569	44	54.7	30143925	NA	NA	NA
Phlebopus	525	49	49	30352192	NA	NA	NA
Pholiota	595	42	48.3	4.99803e+07	2.66667	95.85	93.85
Phoma	451	46	51.7	39263577	NA	NA	NA
Phycomyces	NA	NA	35.9	53939167	5	99.8	99.7
Phyllachora	378	57	47.2	45742705	2	92.1	92.1
Phyllosticta	555	51.5	52.9667	3.2752e+07	2.33333	99.6	99.1
Phymatotrichopsis	NA	NA	44	107761392	2	100	100
Physcia	496	51	43.6	44010370	1	NA	NA
Pichia	376.5	49.25	36.5318	1.11153e+07	8.16667	99.0667	96.4667
Piedraia	446	57	52.1	16946159	NA	NA	NA
Piloderma	538	47	46.6	59326866	NA	NA	NA
Piptocephalis	NA	NA	51.2	10748482	NA	NA	NA
Piromyces	625	26	21.2	56455805	3	100	100
Pirottaea	474	52	NA	50288663	5	89	77.6
Pisolithus	557	52	48.9	6.20176e+07	NA	NA	NA
Plectosphaerella	470	55	58.3	35889630	1	NA	NA
Plenodomus	501	51	51.4	34242632	NA	NA	NA
Pleomassaria	NA	NA	47.4	43176591	NA	NA	NA
Pleurotus	594.5	43.6667	50.2278	40869516	8.85714	99.2167	97.3333
Plicaturopsis	546	48	53.5	34498066	NA	NA	NA
Pluteus	593	44	48.7	52193021	NA	NA	NA
Pneumocystis	594	43.4	27.8333	7.64742e+06	1.16667	99.6	99.6
Pochonia	516	53	49.53	44215803	NA	NA	NA
Podaxis	NA	NA	47.8333	33224877	1	NA	NA
Podila	562	39	48.0243	3.80087e+07	1	NA	NA
Podosphaera	478.333	54.6667	45.0667	1.07554e+08	28	99.98	99.8
Podospora	485	57	51.755	3.52597e+07	4.5	99.2	98.2
Polychaeton	NA	NA	51.5	27207581	NA	NA	NA
Polyplosphaeria	454	51	53.3	37009770	NA	NA	NA
Polyporus	566.5	48.5	57	48443480	9	99.5	97.7
Polytolypa	503	56	45.6	34692036	NA	NA	NA
Porodaedalea	633	46	49.3	53346927	7	99.3	98.4
Postia	536	47	53.5	42452888	1	NA	NA
Powellomyces	NA	43	51.4	26238698	1	NA	NA
Priceomyces	544.75	38.75	37.925	11032730	1	NA	NA
Prillingera	433	46	58.2	20263689	1	NA	NA
Proliferodiscus	NA	53	48.1	34013099	1	NA	NA
Protomyces	466	44	51.65	1.27642e+07	1.5	95.55	95.55
Pseudevernia	490	54	47.8	37795223	1	NA	NA
Pseudocercospora	451.667	52.6667	48.4875	5.81453e+07	2	97.65	94.6
Pseudogymnoascus	481.333	53.3333	49.7333	3.21759e+07	25	99.8	97.9
Pseudohalonectria	NA	NA	55.8	41649530	1	NA	NA
Pseudoloma	NA	NA	29.6	5248409	1	NA	NA
Pseudomassariella	495	52	50.6	44711451	1	NA	NA
Pseudomicrostroma	581	42	56.3	17184282	NA	NA	NA
Pseudonectria	484.5	53.5	54.3	2.85387e+07	1	NA	NA
Pseudopestalotiopsis	NA	NA	49.5	50412300	NA	NA	NA
Pseudophaeomoniella	512	46	48.4	27357770	1	NA	NA
Pseudopyrenochaeta	494	52	NA	62731430	NA	NA	NA
Pseudovirgaria	NA	NA	47.5	35440147	1	NA	NA
Pseudozyma	673	47	56.5	2.11063e+07	NA	NA	NA
Psilocybe	604	44.5	46.115	47034576	NA	NA	NA
Pterula	651	43	48.3	4.3302e+07	NA	NA	NA
Puccinia	603.75	34.75	45.0267	1.30509e+08	37.8889	97.65	92.4167
Pulveroboletus	NA	NA	NA	45279901	1	NA	NA
Punctularia	549	51	54.9	34171901	1	NA	NA
Purpureocillium	506	59	58.4	37598801	1	NA	NA
Pyrenophora	509.667	48.3333	49.56	3.67908e+07	5.5	98.65	95.75
Pyrenopolyporus	NA	NA	44.9	23774536	5	98.6	97.2
Pyricularia	467.667	54	48.4933	4.59506e+07	5.5	100	100
Pyronema	NA	48	47.8	50026054	1	NA	NA
Pyrrhoderma	NA	NA	41.59	31607963	5	100	100
Quambalaria	587	45	60.2	26219376	2	96	96
Rachicladosporium	NA	NA	54.9	47410550	NA	NA	NA
Racodium	NA	NA	44.9	55521496	NA	NA	NA
Raffaelea	486	63.5	54.8125	3.31012e+07	2.33333	100	100
Ramalina	479	54	50.6	2.66184e+07	1	NA	NA
Ramaria	600	53	46	105462249	NA	NA	NA
Ramichloridium	468	60	54.7	28140596	1	NA	NA
Ramularia	444	53	50.5333	3.52814e+07	21	98.7	80.1
Rasamsonia	540	60	50.6	28248805	NA	NA	NA
Retiboletus	529	45	NA	29764564	NA	NA	NA
Reticulascus	466	50	50.8	42868360	23	99.5	94.3
Rhinocladiella	537	47	50.4	32602137	1	NA	NA
Rhizoclosmatium	685	45	44.9	57018351	12	99.6	99.1
Rhizoctonia	616	39	48	55838194	8	99.1	96.6
Rhizodiscina	595	41	51	33426352	NA	NA	NA
Rhizomucor	576	38.5	44.65	26538923	1	NA	NA
Rhizophagus	466.5	39.5	27.9	153317226	9	96.85	90.35
Rhizophlyctis	NA	NA	48.8	46846657	NA	NA	NA
Rhizopogon	639.143	46.8571	46.3	3.65188e+07	1	NA	NA
Rhizopus	631.8	38.6	36.5	3.7108e+07	2	99.5	99.5
Rhodocollybia	704	45	45.6	96282412	2	100	100
Rhodotorula	522.75	43.375	64.7375	2.08219e+07	7.4	99.95	99.55
Rhynchosporium	539.667	52	43.0333	5.25092e+07	1	NA	NA
Rhytidhysteron	551	56	47.5	39856753	1	NA	NA
Rickenella	598	49	48.9	45069463	NA	NA	NA
Rosellinia	501	51	50	44257831	1	NA	NA
Rozella	625	46	35.2	13447851	1	NA	NA
Rugosomyces	711	37	46.6	58963700	NA	NA	NA
Rusavskia	524	54	40.7	44317579	NA	NA	NA
Russula	611.5	49.1667	50.1	5.34275e+07	3.2	98.5333	97.0333
Rutstroemia	486	46	43.1	51994176	1	NA	NA
Saccharata	491	54	53.6	31432921	NA	NA	NA
Saccharomyces	758.286	39.7143	39.1645	1.28068e+07	13.5	98.618	96.5
Saccharomycodes	655	34	30.7	13007960	5	100	100
Saccharomycopsis	576.2	36.2	39.2388	1.89288e+07	15.4286	99.975	99.5
Saitoella	NA	NA	52.6	14136186	1	NA	NA
Saitozyma	424	48	58.8	29888215	9	99.2	96.5
Saksenaea	588	36	42.3	4.16284e+07	1.5	99.2	99.2
Salmacisia	NA	NA	62.3	18422451	1	NA	NA
Samsoniella	NA	NA	53.9	34681960	1	NA	NA
Sanchytrium	463	49	34.68	11672271	1	NA	NA
Sanghuangporus	555	48	43.7333	4.97633e+07	21	99.3	95.5
Saprochaete	NA	NA	39	2.19311e+07	1	NA	NA
Sarcodon	453	45	46.3	35703634	NA	NA	NA
Sarcomyxa	664	47	48.3	35651721	5	99.9	99.8
Sarocladium	496	57	52.2333	32827674	8	99.7	99.5
Saturnispora	349.667	41.25	36.4857	9.82669e+06	1.14286	100	100
Scedosporium	514.667	52.6667	50.275	4.19547e+07	1	NA	NA
Scheffersomyces	534.25	38.75	41.145	1.48693e+07	4.8	99.6	98.3
Schizophyllum	548	47	57.56	41006423	1	NA	NA
Schizopora	570	46	49.4	44406206	NA	NA	NA
Schizosaccharomyces	723	34.6667	38.935	1.18784e+07	3.33333	94.6667	91.5
Scleroderma	591	55	48.6	56144862	NA	NA	NA
Sclerotinia	453.25	46.25	40.65	3.98541e+07	3	99.5	98.6
Sclerotiophoma	452	47	49.6	41048747	528	99.5	59.7
Sclerotium	452	45	36	55666819	1	NA	NA
Scopulariopsis	537	57	57.4	33797795	7	97	89.2
Scorias	465	51	51.2	24218186	NA	NA	NA
Scytalidium	452	47	41.7	47714899	NA	NA	NA
Serendipita	530	48.5	49.85	3.14096e+07	2	99.1	99.1
Serpula	569	45	45.3	42797233	6	99.8	99.3
Setomelanomma	481	46	52	39179649	NA	NA	NA
Simplicillium	511	53	49	29247119	1	NA	NA
Sistotremastrum	NA	NA	49.25	3.46095e+07	NA	NA	NA
Smittium	1405	23	28.34	5.89899e+07	1	NA	NA
Sodiomyces	NA	NA	48.9	43450096	NA	NA	NA
Solicoccozyma	556	42	52.15	2.31907e+07	NA	NA	NA
Sordaria	496	52	52	38863382	1	NA	NA
Sparassis	558	51	51.45	40216439	14	98.95	95.95
Spathaspora	435.75	44.75	37.6714	1.42556e+07	2.6	99.7	99.2333
Spencermartinsiella	547	33	46.3	14710891	1	NA	NA
Sphaceloma	NA	NA	54.5	20718688	NA	NA	NA
Sphaerobolus	629	42	45.9	176372157	1	NA	NA
Sphaerosporella	NA	51	52.6	51598955	1	NA	NA
Sphaerulina	445	57	50.7	31270458	1.5	100	100
Sphagnurus	NA	NA	42.9	43981317	NA	NA	NA
Spizellomyces	NA	NA	47.7	23534240	1	NA	NA
Sporidiobolus	516	42.5	54.45	21004483	2	100	100
Sporisorium	662	47	57.0767	2.03408e+07	6	95.3667	93.6667
Sporobolomyces	515	40	49.5	22396975	NA	NA	NA
Sporopachydermia	529	36	40.3	1.65327e+07	1	NA	NA
Sporormia	460	49	53.7	25892244	NA	NA	NA
Sporothrix	531.667	59.3333	54.1378	3.50472e+07	2.125	99.1667	98.7
Spraguea	NA	NA	23.4	4980876	NA	NA	NA
Stachybotrys	493.5	55.5	53.15	3.56349e+07	1	NA	NA
Stagonosporopsis	457.5	48	51.55	3.70731e+07	1	NA	NA
Starmera	NA	NA	35.85	1.18243e+07	1	NA	NA
Starmerella	383.125	45	52.1231	9.93205e+06	1.18182	100	100
Steccherinum	569	43	52.7	35274896	NA	NA	NA
Stemphylium	492	47.5	51.05	36414445	3.5	99.4	98.4
Stenocarpella	493	54	50.95	54772932	2	93.5	93.5
Stereocaulon	506	57	45.7	38279440	1	NA	NA
Stereum	548	47	51.3	46511623	NA	NA	NA
Stropharia	606	41	47.8	50413917	NA	NA	NA
Stylonectria	NA	NA	49.4	35092433	1	NA	NA
Stylopage	NA	NA	36.7	55954514	NA	NA	NA
Sugiyamaella	482	44	45.44	1.62904e+07	4	99.8	99.4
Suhomyces	357	44.75	42.2	1.34814e+07	1	NA	NA
Suillellus	687	50	48.5	51712777	2	92.5	92.5
Suillus	606.091	50.5455	47.3652	6.12142e+07	10.4444	99.7462	97.9923
Symbiotaphrina	490	51	51.6	23712134	NA	NA	NA
Symmetrospora	506	41	59.77	20210499	1	NA	NA
Syncephalastrum	546	34	47.3333	29022212	1.5	100	100
Syncephalis	NA	NA	56	16263107	1	NA	NA
Synchytrium	545	44	45.25	23863624	2	100	100
Taiwanofungus	592	43	50.6	32155604	1	NA	NA
Takashimella	529	42	49.8	23756406	NA	NA	NA
Talaromyces	494.333	58.5333	46.2669	3.31418e+07	3.25	99.64	98.82
Taphrina	544.5	47.5	48.9275	1.3582e+07	1.42857	97	97
Taxomyces	NA	NA	54.5	43152531	NA	NA	NA
Tephrocybe	685	48	37.9	66681331	NA	NA	NA
Teratosphaeria	449.6	58.8	52.38	2.99303e+07	1	NA	NA
Terfezia	529.5	39.5	45.2	68852977	1	NA	NA
Termitomyces	648.333	45	45.2	7.19938e+07	4	91.3	84.9
Testicularia	686	45	56.3	20778962	NA	NA	NA
Tetracladium	NA	NA	49	10661670	NA	NA	NA
Tetrapisispora	467	46	32.684	1.26201e+07	1.4	100	100
Tetrapyrgos	641	42	45.9	99142376	2	97.8	97.8
Teunomyces	338.667	40.3333	44.7	1.16335e+07	1	NA	NA
Thamnidium	616	35	33.1	30942812	1	NA	NA
Thamnocephalis	NA	NA	56	18203817	NA	NA	NA
Thecaphora	739	44	61	20591595	10	99.7	98.4
Thelephora	578	49	51.1	3.54939e+07	17	99.8	98.2
Thelohania	NA	NA	27	10381894	1	NA	NA
Thelonectria	505	55	50.8	44622955	1	NA	NA
Thermoascus	506	63	49.2	31644316	NA	NA	NA
Thermomucor	644	49	45.8	29570904	1	NA	NA
Thermomyces	538	58	50.7	19155516	NA	NA	NA
Thermothelomyces	528	55	51.45	38744216	1	NA	NA
Thermothielavioides	539	58	54.73	36912256	2	100	100
Thielaviopsis	453.667	44.3333	49.38	2.87844e+07	1	NA	NA
Tilletia	608.833	44.3333	55.7833	2.93002e+07	3.4	99.8	99.2
Tilletiaria	625	47	56	18704010	NA	NA	NA
Tilletiopsis	559	47	55.3	2.32591e+07	1	NA	NA
Tinctoporellus	557	48	57.5	46180263	1	NA	NA
Tirmania	537	38	43.1	63133441	NA	NA	NA
Tolypocladium	475.25	54.5	58.025	27913402	2.33333	NA	NA
Torrubiella	NA	NA	50.6	28476206	NA	NA	NA
Tortispora	520	46.5	41.425	10034715	1	NA	NA
Torulaspora	712.5	41.5	43.675	9.39856e+06	1.66667	100	100
Tothia	467	56	46.5	36781754	NA	NA	NA
Trachipleistophora	NA	NA	35.3	8498182	NA	NA	NA
Trametes	550	48.5	56.78	3.99492e+07	3.42857	99.88	99.88
Trematosphaeria	471	51	51.4	47745773	NA	NA	NA
Tremella	427.5	53	51.9	26137763	1.5	100	100
Trichocladium	474	51.5	56	30211695	NA	NA	NA
Trichodelitschia	NA	NA	56.6	25789561	NA	NA	NA
Trichoderma	523.087	55.4348	49.8271	3.67212e+07	3	99.84	99.26
Tricholoma	610.333	43.6667	45.2	1.0083e+08	2.25	92.4	81.5
Tricholomella	550	50	51.5	44412325	21	94.5	78.3
Trichomonascus	500	40	47.4	20534176	1	NA	NA
Trichophaea	509	44	44.9	144183925	1	NA	NA
Trichophyton	603.375	57.25	47.1462	2.19325e+07	2.09091	99.8	99.225
Trichosporon	448.4	43	59.732	30257502	1	NA	NA
Trichothecium	514	56.5	50.4667	3.33819e+07	1	NA	NA
Trigonopsis	666	43	44.85	11443646	1	NA	NA
Tubaria	597	44	53.5	152547291	NA	NA	NA
Tuber	595.571	47.1429	44.9167	1.32329e+08	2	99.2	98.1
Tubulinosema	NA	NA	23.1	7560420	1	NA	NA
Tulasnella	563	54	51	62392858	NA	NA	NA
Tylopilus	650	48	NA	49979144	1	NA	NA
Umbelopsis	549	42	42.55	22618984	1	NA	NA
Umbilicaria	489	51	47.1	34812353	1	NA	NA
Uncinocarpus	533	53	48.6	22349738	11	99.4	96.7
Uromyces	593.5	33.5	38.55	207471648	2	100	100
Usnea	NA	NA	45.5	41198402	1	NA	NA
Ustilaginoidea	553	53	50.14	37158136	4	100	100
Ustilago	661.875	46.25	53.5386	23445903	12.6	99.7333	96.7333
Valsa	516.667	52.6667	50.9833	4.0519e+07	2	99.6	99.2
Vanderwaltozyma	670	40	33	14674591	3	100	100
Vanrija	NA	NA	62.8	22632906	1	NA	NA
Vavraia	NA	NA	39.9	6118689	NA	NA	NA
Venturia	462.875	57.125	46.91	46118987	5	98.76	97.66
Venustampulla	NA	NA	48.2	33639795	NA	NA	NA
Verruconis	655	53	49.1	31780469	NA	NA	NA
Verticillium	436.5	52.4444	55.849	3.91006e+07	3.44444	99.225	97.125
Violaceomyces	572	55	54.2	27323055	NA	NA	NA
Viridothelium	NA	NA	48.9	32160005	NA	NA	NA
Vishniacozyma	430	46	49.2	11657171	1	NA	NA
Vittaforma	NA	NA	36.7	3213516	NA	NA	NA
Volvariella	633	58	48.5	36626674	1	NA	NA
Wallemia	507.667	36.3333	45	9985363	1	NA	NA
Westerdykella	NA	NA	53	26979746	NA	NA	NA
Wickerhamia	310	36	37.3	13178500	NA	NA	NA
Wickerhamiella	355.25	40	48.2889	9.85816e+06	2.57143	99.3	97.4
Wickerhamomyces	523.167	43.1667	37.9883	1.67109e+07	20	98.3	68.6
Wilcoxina	514	44	45.8	117288895	NA	NA	NA
Wolfiporia	1615	59	52	50483556	NA	NA	NA
Xenoacremonium	476	54	52.1	41618332	1	NA	NA
Xerocomus	588.5	46.5	49.15	4.00046e+07	NA	NA	NA
Xeromyces	507	56	49.54	22032815	NA	NA	NA
Xylaria	488	46	45.7286	4.88974e+07	4.75	99.45	97.4
Xylona	515	54	48.1	24337763	NA	NA	NA
Yamadazyma	536.5	41.5	40.86	1.10319e+07	1	NA	NA
Yarrowia	287.5	40.9167	47.9592	21486338	18	90.65	71.95
Yueomyces	623	41	29.7	13022060	2	100	100
Zancudomyces	919	23	35.36	28700372	1	NA	NA
Zasmidium	455	57	52.0667	40382231	2.5	100	100
Zoopage	NA	NA	53.7	13915725	NA	NA	NA
Zoophagus	NA	NA	40.8	21008971	NA	NA	NA
Zopfia	NA	NA	33.5	152781427	NA	NA	NA
Zygoascus	513	32	43.4	1.27185e+07	1	NA	NA
Zygosaccharomyces	630.889	44	41.6525	1.62567e+07	2	97.6667	97.1333
Zygotorulaspora	514.5	46.5	40.475	10759924	3.5	99.9	99.8
Zymoseptoria	457.8	56.4	53.148	3.26294e+07	2	100	100
Average	519.74	48.51	47.21	39448741	4.7	98.39	96.17
