# Supplementary material for: Extensive intragenomic variation in the internal transcribed spacer region of fungi
Source: iScience. 2023 Jul 10;26(8):107317. doi: 10.1016/j.isci.2023.107317 (PMC10387565; doi:10.1016/j.isci.2023.107317)
Supplement: Data S3. Genome assemblies found to be contaminated in the current study — In each of these assemblies, at least one of their ITS copies, aligned with accessions of a different taxon than the assembly was designated. Contaminations were determined from their ITS genome alignments and GenBank, related to STAR Methods. [file mmc3.xlsx]

## Sheet: Contaminated Assemblies
Taxa	Accession Number	Contaminant (s)
Aulographum hederae	GCA_010015705.1	Cladosporium sp.
Biscogniauxia mediterranea	GCA_018398605.1	Fusarium sp.
Blumeria graminis	GCA_900519115.1	Penicillium sp.
Cokeromyces recurvatus	GCA_000697235.1	Mucor sp.; Rhizopus microspores
Erysiphe necator	GCA_000798715.1	Penicillium citrinum
Erysiphe necator	GCA_016906895.1	Cladosporium sp.
Erysiphe pisi	GCA_000208805.1	Aspergillus sp; Penicillium sp.
Erysiphe pulchra	GCA_002918395.1	Cladosporium halotolerans
Fusarium pininemorale	GCA_002165215.1	Cucumis sativus; Berkeleyomyces basicola
Golovinomyces cichoracearum	GCA_003611235.1	Penicillium sp.; Sonchus oleraceus
Golovinomyces magnicellulatus	GCA_006912115.1	Acremonium sclerotigenum; Moesziomyces sp.
Melampsora pinitorqua	GCA_000464645.1	Arcopilus aureus; Mycosphaerella populicola
Mucor circinatus	GCA_016758965.1	Mucor mucedo; Mucor plumbeus*
Oidium heveae	GCA_003957845.1	Cladosporium sp.; Curvularia sp.; Hevea brasiliensis
Penicillium sp. CF01	GCA_005250745.1	Penicillium nalgiovense; Penicillium brevicompactum*
Penicllium janthinellum	GCA_002369805.1	Aspergillus flavus; Rhodotorula sp.; Yarrowia lipolytica
Podosphaera cerasi	GCA_018398735.1	Aureobasidium pullulans; Prunus aviuim
Podosphaera xanthii	GCA_010015925.1	Alternaria sp.; Cladosporium sphaerospermum
Puccinia arachidis	GCA_001013415.1	Alternaria sp.; Leptosphaerulina arachidicola; Sphaerellopsis paraphysata
Puccinia horiana	GCA_001624995.1	Cladosporium sp.
Rusavskia elegans	GCA_011316305.1	Cucumis sativus; Saccharomyces cerevisiae
Sporisorium iseilematis-cilliati	GCA 001748505	Anthracocyysits sp.; Ustilago maydis*
Taphrina wiesneri	GCA 00528151	Taprina confusa
Tetracladium sp. T11_2_10C	GCA_017654775.1	Vishniacozyma vicrotiae
Tricholoma matsutake	GCA_003314635.1	Lactiluus sp.; Schizophyllum commune
Tricholomella constricta	GCA_013368375.1	Coprinellus angulatus
Trigonopsis vinaria	GCA_003706805.2	Wickerhamomyces bovis
Tubaria furfuracea	GCA_900069095.1	Rhodosporidiobolus sp.
*=Unclear which taxa is the contaminant
